# Supplementary material for: Winter is (not) coming: Warming temperatures will affect the overwinter behavior and survival of blue crab
Source: PLoS One. 2019 Jul 25;14(7):e0219555. doi: 10.1371/journal.pone.0219555 (PMC6657847; doi:10.1371/journal.pone.0219555)
Supplement: S1 Table — Columns are as follows: Date—take temperature reading was taken. CBL Water Temp (degC)—water temperature in degrees Celsius taken at CBL pier. Temperature was taken once daily using a mercury thermometer from 1938–2012. Temperature was taken every 15 minutes using a YSI (details in methods section) from 2012–2016. Temperature readings taken during this later time period were averaged per day. CBL Air Temp (degC)—same as CBL Water Temp but for air temperature. CBP Water Temp (degC)—water temperature in degrees Celsius taken by the Chesapeake Bay Program at stations LE1.3 and LE1.4 (details in methods section). NOAA Solomons Air Temp (degC)—air temperature in degrees Celsius at NOAA buoy number 8577330. NOAA Solomons Water Temp (degC)—same as NOAA Solomons Air Temp but for water temperature. NOAA CovePt Air Temp (degC)—air temperature in degrees Celsius at NOAA buoy number 8577018. NOAA CovePt Water Temp (degC)—same as NOAA CovePt Air Temp but for water temperature. Combined Air Temp (degC)—air temperature for all data sources combined. If an observation was recorded at CBL, that value was used first. Then the data sources were used in the following order: NOAA Solomons, CBP, CovePt. This created the most complete observational data set possible. Combined Water Temp (degC)—same as Combined Air Temp but for water temperature. (XLSX) [file pone.0219555.s001.xlsx]

## Sheet: Sheet1
Date	CBL Water Temp (degC)	CBL Air Temp (degC)	CBP Water Temp (degC)	NOAA Solomons Air Temp (degC)	NOAA Solomons Water Temp (degC)	NOAA CovePt Air Temp (degC)	Combined Air Temp (degC)	Combined Water Temp (degC)
1938-01-01	5	10.275					10.275	5
1938-01-02	5.1	7.22					7.22	5.1
1938-01-03	4.8	2.225					2.225	4.8
1938-01-04	4.7	4.445					4.445	4.7
1938-01-05	4.9	6.11					6.11	4.9
1938-01-06	5	3.61					3.61	5
1938-01-07	5.5	8.335					8.335	5.5
1938-01-08	4.9	5					5	4.9
1938-01-09	4.3	-1.39					-1.39	4.3
1938-01-10	4	0.28					0.28	4
1938-01-11	4.1	1.945					1.945	4.1
1938-01-12	4.3	2.775					2.775	4.3
1938-01-13	4.3	3.06					3.06	4.3
1938-01-14	3.8	0.83					0.83	3.8
1938-01-15	3.6	0.275					0.275	3.6
1938-01-16	3	-0.28					-0.28	3
1938-01-17	3.5	5.83					5.83	3.5
1938-01-18	3	1.11					1.11	3
1938-01-19	2.5	-3.61					-3.61	2.5
1938-01-20	2.7	0					0	2.7
1938-01-21	2.8	3.61					3.61	2.8
1938-01-22	2.7	3.89					3.89	2.7
1938-01-23	3.1	6.945					6.945	3.1
1938-01-24	3.6	5					5	3.6
1938-01-25	3.8	11.11					11.11	3.8
1938-01-26	4.1	2.78					2.78	4.1
1938-01-27	3.4	-3.335					-3.335	3.4
1938-01-28	2.6	-3.89					-3.89	2.6
1938-01-29	2.7	0.28					0.28	2.7
1938-01-30	4	8.335					8.335	4
1938-01-31	4.5	8.055					8.055	4.5
1938-02-01	3.7	-0.28					-0.28	3.7
1938-02-02	3.5	0.555					0.555	3.5
1938-02-03	4	7.5					7.5	4
1938-02-04	4.5	8.6					8.6	4.5
1938-02-05	4	4.445					4.445	4
1938-02-06	4.9	11.945					11.945	4.9
1938-02-07	5.4	11.945					11.945	5.4
1938-02-08	5	5.555					5.555	5
1938-02-09	5	10.835					10.835	5
1938-02-10	6	11.39					11.39	6
1938-02-11	5.2	3.61					3.61	5.2
1938-02-12	4.7	3.335					3.335	4.7
1938-02-13	5.3	9.165					9.165	5.3
1938-02-14	6.1	15.01					15.01	6.1
1938-02-15	5.3	6.945					6.945	5.3
1938-02-16	4.7	-0.28					-0.28	4.7
1938-02-17	4.7	1.11					1.11	4.7
1938-02-18	5.8	11.665					11.665	5.8
1938-02-19	6.7	13.335					13.335	6.7
1938-02-20	6.3	5					5	6.3
1938-02-21	5.5	2.78					2.78	5.5
1938-02-22	5.3	2.5					2.5	5.3
1938-02-23	5.8	5.555					5.555	5.8
1938-02-24	5.4	5					5	5.4
1938-02-25	4.7	1.665					1.665	4.7
1938-02-26	4.6	2.225					2.225	4.6
1938-02-27	4.8	5.28					5.28	4.8
1938-02-28	4.3	1.67					1.67	4.3
1938-03-01	3.9	2.78					2.78	3.9
1938-03-02	5.3	9.165					9.165	5.3
1938-03-03	4.9	7.5					7.5	4.9
1938-03-04	4.2	-0.83					-0.83	4.2
1938-03-05	5.3	8.61					8.61	5.3
1938-03-06	5.9	12.5					12.5	5.9
1938-03-07	5.4	4.445					4.445	5.4
1938-03-08	5.9	9.165					9.165	5.9
1938-03-09	5.8	6.39					6.39	5.8
1938-03-10	6.1	3.89					3.89	6.1
1938-03-11	5.9	3.61					3.61	5.9
1938-03-12	6.4	8.055					8.055	6.4
1938-03-13	7.1	13.335					13.335	7.1
1938-03-14	8	14.725					14.725	8
1938-03-15	7.3	8.61					8.61	7.3
1938-03-16	7.1	5.83					5.83	7.1
1938-03-17	7.7	9.445					9.445	7.7
1938-03-18	7.4	10.275					10.275	7.4
1938-03-19	4.8	9.445					9.445	8.4
1938-03-20	8.7	15.555					15.555	8.7
1938-03-21	8.8	14.72					14.72	8.8
1938-03-22	9.7	16.11					16.11	9.7
1938-03-23	11.1	17.225					17.225	11.1
1938-03-24	10.7	16.11					16.11	10.7
1938-03-25	10.3	8.335					8.335	10.3
1938-03-26	10	13.055					13.055	10
1938-03-27	9.7	11.945					11.945	9.7
1938-03-28	9.6	8.055					8.055	9.6
1938-03-29	9.1	8.89					8.89	9.1
1938-03-30	9.7	13.055					13.055	9.7
1938-03-31	11.1	17.78					17.78	11.1
1938-04-01	10.8	17.225					17.225	10.8
1938-04-02	10.4	11.39					11.39	10.4
1938-04-03	10.2	8.335					8.335	10.2
1938-04-04	10.3	10.835					10.835	10.3
1938-04-05	10.3	10.555					10.555	10.3
1938-04-06	9.8	8.335					8.335	9.8
1938-04-07	9.4	5.835					5.835	9.4
1938-04-08	9	6.39					6.39	9
1938-04-09	9.7	11.39					11.39	9.7
1938-04-10	10.1	8.89					8.89	10.1
1938-04-11	10.2	8.885					8.885	10.2
1938-04-12	11.2	14.72					14.72	11.2
1938-04-13	12.2	13.885					13.885	12.2
1938-04-14	13.3	16.115					16.115	13.3
1938-04-15	13.6	22.5					22.5	13.6
1938-04-16	12.8	18.335					18.335	12.8
1938-04-17	12.3	13.89					13.89	12.3
1938-04-18	13.5	18.89					18.89	13.5
1938-04-19	13.5	19.445					19.445	13.5
1938-04-20	14.3	21.39					21.39	14.3
1938-04-21	14.8	21.115					21.115	14.8
1938-04-22	15	16.665					16.665	15
1938-04-23	14.3	11.945					11.945	14.3
1938-04-24	14.7	12.225					12.225	14.7
1938-04-25	15.2	12.775					12.775	15.2
1938-04-26	15.2	14.72					14.72	15.2
1938-04-27	16.1	18.055					18.055	16.1
1938-04-28	16.5	22.78					22.78	16.5
1938-04-29	17	22.5					22.5	17
1938-04-30	16.3	17.775					17.775	16.3
1938-05-01	16	15.28					15.28	16
1938-05-02	17.5	19.725					19.725	17.5
1938-05-03	18.3	21.665					21.665	18.3
1938-05-04	19	19.72					19.72	19
1938-05-05	18	20					20	18
1938-05-06	19	22.5					22.5	19
1938-05-07	18.8	21.945					21.945	18.8
1938-05-08	19.2	21.11					21.11	19.2
1938-05-09	18.7	17.22					17.22	18.7
1938-05-10	18.9	16.115					16.115	18.9
1938-05-11	18.9	17.5					17.5	18.9
1938-05-12	18.2	12.78					12.78	18.2
1938-05-13	18.1	13.055					13.055	18.1
1938-05-14	17.4	13.61					13.61	17.4
1938-05-15	17.3	13.885					13.885	17.3
1938-05-16	17.4	17.5					17.5	17.4
1938-05-17	17.5	19.445					19.445	17.5
1938-05-18	17.5	19.165					19.165	17.5
1938-05-19	21.67	16.945					16.945	21.67
1938-05-20	18.5	22.5					22.5	18.5
1938-05-21	18.9	23.89					23.89	18.9
1938-05-22	19.5	21.67					21.67	19.5
1938-05-23	19.5	20.28					20.28	19.5
1938-05-24	19.5	23.33					23.33	19.5
1938-05-25	19.2	15.83					15.83	19.2
1938-05-26	19	15.555					15.555	19
1938-05-27	19.4	18.89					18.89	19.4
1938-05-28	19.7	20.555					20.555	19.7
1938-05-29	19.7	18.335					18.335	19.7
1938-05-30	19.4	15.83					15.83	19.4
1938-05-31	19.1	14.165					14.165	19.1
1938-06-01	19.2	14.445					14.445	19.2
1938-06-02	20.3	20.28					20.28	20.3
1938-06-03	20.4	21.385					21.385	20.4
1938-06-04	20.2	20.275					20.275	20.2
1938-06-05	20.6	21.67					21.67	20.6
1938-06-06	21.8	20.555					20.555	21.8
1938-06-07	22.5	26.115					26.115	22.5
1938-06-08	22.5	25					25	22.5
1938-06-09	22.6	21.67					21.67	22.6
1938-06-10	22.9	21.945					21.945	22.9
1938-06-11	23	27.225					27.225	23
1938-06-12	23.8	27.78					27.78	23.8
1938-06-13	23.5	21.39					21.39	23.5
1938-06-14	23.2	20.555					20.555	23.2
1938-06-15	24.1	22.225					22.225	24.1
1938-06-16	24.1	20					20	24.1
1938-06-17	24.4	23.055					23.055	24.4
1938-06-18	24.4	24.44					24.44	24.4
1938-06-19	24.6	25.555					25.555	24.6
1938-06-20	24.5	22.5					22.5	24.5
1938-06-21	24.5	22.5					22.5	24.5
1938-06-22	24.8	23.89					23.89	24.8
1938-06-23	25.4	24.165					24.165	25.4
1938-06-24	25.8	25.555					25.555	25.8
1938-06-25	26	26.115					26.115	26
1938-06-26	25.6	27.5					27.5	25.6
1938-06-27	25.7	26.945					26.945	25.7
1938-06-28	23.8	21.39					21.39	23.8
1938-06-29	23.8	20.835					20.835	23.8
1938-06-30	24.6	21.665					21.665	24.6
1938-07-01	24.5	23.885					23.885	24.5
1938-07-02	23.7	25.56					25.56	23.7
1938-07-03	23.7	23.885					23.885	23.7
1938-07-04	24.2	21.945					21.945	24.2
1938-07-05	24.6	22.775					22.775	24.6
1938-07-06	25.2	25.835					25.835	25.2
1938-07-07	26.2	26.39					26.39	26.2
1938-07-08	26.2	27.5					27.5	26.2
1938-07-09	24.7	27.775					27.775	24.7
1938-07-10	25.7	27.775					27.775	25.7
1938-07-11	27	29.165					29.165	27
1938-07-12	26.5	27.775					27.775	26.5
1938-07-13	27	27.78					27.78	27
1938-07-14	26.6	28.055					28.055	26.6
1938-07-15	26	26.945					26.945	26
1938-07-16	26.7	28.335					28.335	26.7
1938-07-17	27.7	27.775					27.775	27.7
1938-07-18	27.8	28.055					28.055	27.8
1938-07-19	26.8	26.945					26.945	26.8
1938-07-20	26.7	26.945					26.945	26.7
1938-07-21	26.2	25					25	26.2
1938-07-22	25.7	25.835					25.835	25.7
1938-07-23	25.4	25.555					25.555	25.4
1938-07-24	25.8	24.165					24.165	25.8
1938-07-25	26.5	24.725					24.725	26.5
1938-07-26	25.6	23.61					23.61	25.6
1938-07-27	25.6	25.835					25.835	25.6
1938-07-28	27.5	28.33					28.33	27.5
1938-07-29	26.6	28.055					28.055	26.6
1938-07-30	26.5	26.665					26.665	26.5
1938-07-31	27.2	27.225					27.225	27.2
1938-08-01	27.2	28.33					28.33	27.2
1938-08-02	26.5	27.78					27.78	26.5
1938-08-03	26.5	27.78					27.78	26.5
1938-08-04	29.7	28.33					28.33	29.7
1938-08-05	28.3	28.885					28.885	28.3
1938-08-06	28.3	28.055					28.055	28.3
1938-08-07	27.6	28.055					28.055	27.6
1938-08-08	28.3	28.61					28.61	28.3
1938-08-09	28	28.335					28.335	28
1938-08-10	28.8	29.445					29.445	28.8
1938-08-11	29.1	28.89					28.89	29.1
1938-08-12	28.3	26.115					26.115	28.3
1938-08-13	27.4	25.275					25.275	27.4
1938-08-14	27.9	26.11					26.11	27.9
1938-08-15	28.5	29.72					29.72	28.5
1938-08-16	28.1	30.28					30.28	28.1
1938-08-17	28.5	29.72					29.72	28.5
1938-08-18	28.8	27.22					27.22	28.8
1938-08-19	27.8	22.78					22.78	27.8
1938-08-20	27.7	25.835					25.835	27.7
1938-08-21	27.8	26.11					26.11	27.8
1938-08-22	27.9	26.945					26.945	27.9
1938-08-23	28.2	26.945					26.945	28.2
1938-08-24	27.8	26.665					26.665	27.8
1938-08-25	27.1	24.445					24.445	27.1
1938-08-26	26.4	23.61					23.61	26.4
1938-08-27	26.1	26.39					26.39	26.1
1938-08-28	26	25					25	26
1938-08-29	26.4	24.725					24.725	26.4
1938-08-30	27.3	24.445					24.445	27.3
1938-08-31	27.3	26.39					26.39	27.3
1938-09-01	26.6	26.39					26.39	26.6
1938-09-02	26.4	23.055					23.055	26.4
1938-09-03	25.5	23.335					23.335	25.5
1938-09-04	25.7	24.165					24.165	25.7
1938-09-05	25.9	24.72					24.72	25.9
1938-09-06	25.5	22.775					22.775	25.5
1938-09-07	25.2	24.725					24.725	25.2
1938-09-08	24.8	24.165					24.165	24.8
1938-09-09	23.9	18.89					18.89	23.9
1938-09-10	23.2	19.725					19.725	23.2
1938-09-11	23.2	20.28					20.28	23.2
1938-09-12	23.7	21.39					21.39	23.7
1938-09-13	23.8	25.275					25.275	23.8
1938-09-14	23.7	24.155					24.155	23.7
1938-09-15	24.2	26.39					26.39	24.2
1938-09-16	23.7	22.78					22.78	23.7
1938-09-17	23.4	19.165					19.165	23.4
1938-09-18	22.6	22.5					22.5	22.6
1938-09-19	22.8	21.945					21.945	22.8
1938-09-20	22.5	18.61					18.61	22.5
1938-09-21	21.5	16.11					16.11	21.5
1938-09-22	22.1	16.11					16.11	22.1
1938-09-23	20.5	20.835					20.835	20.5
1938-09-24	22	22.5					22.5	22
1938-09-25	21.9	19.72					19.72	21.9
1938-09-26	12.6	16.665					16.665	21.6
1938-09-27	21.5	21.945					21.945	21.5
1938-09-28	22.1	20.835					20.835	22.1
1938-09-29	21.7	20.555					20.555	21.7
1938-09-30	20.8	17.5					17.5	20.8
1938-10-01	10	15.83					15.83	20
1938-10-02	19.3	15					15	19.3
1938-10-03	19.1	14.72					14.72	19.1
1938-10-04	28.8	13.885					13.885	18.8
1938-10-05	19.1	13.89					13.89	19.1
1938-10-06	19	16.994					16.994	19
1938-10-07	18	12.775					12.775	18
1938-10-08	17.4	13.055					13.055	17.4
1938-10-09	17.9	16.11					16.11	17.9
1938-10-10	17.9	14.72					14.72	17.9
1938-10-11	17.9	17.22					17.22	17.9
1938-10-12	18.3	15.835					15.835	18.3
1938-10-13	18.4	16.665					16.665	18.4
1938-10-14	18.5	17.5					17.5	18.5
1938-10-15	18.3	18.885					18.885	18.3
1938-10-16	18.9	20.835					20.835	18.9
1938-10-17	19.2	19.445					19.445	19.2
1938-10-18	19.5	22.78					22.78	19.5
1938-10-19	19.9	22.5					22.5	19.9
1938-10-20	20	19.165					19.165	20
1938-10-21	19.2	14.165					14.165	19.2
1938-10-22	18.4	12.5					12.5	18.4
1938-10-23	18	13.885					13.885	18
1938-10-24	18.1	16.94					16.94	18.1
1938-10-25	17.5	14.165					14.165	17.5
1938-10-26	17	13.615					13.615	17
1938-10-27	16.4	12.78					12.78	16.4
1938-10-28	15.8	11.64					11.64	15.8
1938-10-29	15.5	15					15	15.5
1938-10-30	15.3	12.775					12.775	15.3
1938-10-31	15.2	10.28					10.28	15.2
1938-11-01	14.9	12.5					12.5	14.9
1938-11-02	14.8	16.94					16.94	14.8
1938-11-03	15.4	12.5					12.5	15.4
1938-11-04	15.6	16.945					16.945	15.6
1938-11-05	15.8	19.445					19.445	15.8
1938-11-06	16.2	19.445					19.445	16.2
1938-11-07	16.6	19.445					19.445	16.6
1938-11-08	16.8	19.72					19.72	16.8
1938-11-09	16	11.945					11.945	16
1938-11-10	15.2	9.445					9.445	15.2
1938-11-11	15.2	11.945					11.945	15.2
1938-11-12	15	14.725					14.725	15
1938-11-13	14.5	17.22					17.22	14.5
1938-11-14	14.3	15.83					15.83	14.3
1938-11-15	11.5	10.28					10.28	11.5
1938-11-16	11	7.78					7.78	11
1938-11-17	10.6	11.385					11.385	10.6
1938-11-18	10.3	17.225					17.225	10.3
1938-11-19	9.7	19.725					19.725	9.7
1938-11-20	9.5	13.615					13.615	9.5
1938-11-21	9.2	9.725					9.725	9.2
1938-11-22	8.7	13.61					13.61	8.7
1938-11-23	7.8	14.165					14.165	7.8
1938-11-24	7.7	7.5					7.5	7.7
1938-11-25	7.9	-1.665					-1.665	7.9
1938-11-26	8.3	-3.61					-3.61	8.3
1938-11-27	8.8	-2.78					-2.78	8.8
1938-11-28	9.6	-1.115					-1.115	9.6
1938-11-29	9.5	3.055					3.055	9.5
1938-11-30	9.1	8.615					8.615	9.1
1938-12-01	8.5	8.33					8.33	8.5
1938-12-02	8	2.22					2.22	8
1938-12-03	7.5	5.28					5.28	7.5
1938-12-04	7	8.89					8.89	7
1938-12-05	6.8	10.275					10.275	6.8
1938-12-06	6.7	9.72					9.72	6.7
1938-12-07	5.8	8.335					8.335	5.8
1938-12-08	5.4	7.5					7.5	5.4
1938-12-09	5.5	10.555					10.555	5.5
1938-12-10	5	8.61					8.61	5
1938-12-11	4.9	4.445					4.445	4.9
1938-12-12	4.6	8.89					8.89	4.6
1938-12-13	4.2	5					5	4.2
1938-12-14	3.9	4.445					4.445	3.9
1938-12-15	3.4	4.445					4.445	3.4
1938-12-16	4.5	0.555					0.555	4.5
1938-12-17	4.9	4.165					4.165	4.9
1938-12-18	6.3	3.61					3.61	6.3
1938-12-19	5.9	3.055					3.055	5.9
1938-12-20	5.8	2.225					2.225	5.8
1938-12-21	4.9	5.28					5.28	4.9
1938-12-22	4.9	3.335					3.335	4.9
1938-12-23	5.1	1.665					1.665	5.1
1938-12-24	4.5	4.165					4.165	4.5
1938-12-25	5.2	3.89					3.89	5.2
1938-12-26	5.1	1.39					1.39	5.1
1938-12-27	4.9	8.89					8.89	4.9
1938-12-28	5.1	1.39					1.39	5.1
1938-12-29	4.7	-0.835					-0.835	4.7
1938-12-30	4.8	1.945					1.945	4.8
1938-12-31	4.6	3.055					3.055	4.6
1939-01-01	4.6	8.89					8.89	4.6
1939-01-02	5.2	10.275					10.275	5.2
1939-01-03	5.1	6.945					6.945	5.1
1939-01-04	4.9	5					5	4.9
1939-01-05	5.3	8.61					8.61	5.3
1939-01-06	5.5	11.665					11.665	5.5
1939-01-07	5.2	7.225					7.225	5.2
1939-01-08	5.5	9.165					9.165	5.5
1939-01-09	5.6	6.11					6.11	5.6
1939-01-10	6.4	12.225					12.225	6.4
1939-01-11	6.4	11.665					11.665	6.4
1939-01-12	6.4	5.555					5.555	6.4
1939-01-13	5.4	3.055					3.055	5.4
1939-01-14	4.6	0.555					0.555	4.6
1939-01-15	4.5	-1.67					-1.67	4.5
1939-01-16	4.4	1.665					1.665	4.4
1939-01-17	4.3	3.055					3.055	4.3
1939-01-18	4.4	0.555					0.555	4.4
1939-01-19	4.2	-0.555					-0.555	4.2
1939-01-20	3.7	1.11					1.11	3.7
1939-01-21	3.6	3.89					3.89	3.6
1939-01-22	4.1	6.67					6.67	4.1
1939-01-23	3.3	2.225					2.225	3.3
1939-01-24	3.4	1.39					1.39	3.4
1939-01-25	3	0.56					0.56	3
1939-01-26	2.4	-1.67					-1.67	2.4
1939-01-27	1.9	-3.33					-3.33	1.9
1939-01-28	1.5	-1.39					-1.39	1.5
1939-01-29	1.9	4.72					4.72	1.9
1939-01-30	2.9	9.72					9.72	2.9
1939-01-31	3	5					5	3
1939-02-01	2.6	0.275					0.275	2.6
1939-02-02	3	3.335					3.335	3
1939-02-03	3.4	6.11					6.11	3.4
1939-02-04	2.9	3.335					3.335	2.9
1939-02-05	2.3	-0.555					-0.555	2.3
1939-02-06	3	4.165					4.165	3
1939-02-07	3.2	7.225					7.225	3.2
1939-02-08	3.1	4.165					4.165	3.1
1939-02-09	3.6	8.055					8.055	3.6
1939-02-10	3.6	7.22					7.22	3.6
1939-02-11	3.4	5.275					5.275	3.4
1939-02-12	3.2	5					5	3.2
1939-02-13	3.9	8.61					8.61	3.9
1939-02-14	4.3	9.295					9.295	4.3
1939-02-15	5.1	13.055					13.055	5.1
1939-02-16	4.3	4.725					4.725	4.3
1939-02-17	4	1.945					1.945	4
1939-02-18	4.2	9.725					9.725	4.2
1939-02-19	4.5	12.775					12.775	4.5
1939-02-20	6.1	17.225					17.225	6.1
1939-02-21	6.2	12.5					12.5	6.2
1939-02-22	5.6	3.61					3.61	5.6
1939-02-23	5.9	-3.61					-3.61	5.9
1939-02-24	5	3.61					3.61	5
1939-02-25	4.5	5					5	4.5
1939-02-26	5	10.835					10.835	5
1939-02-27	5	10.275					10.275	5
1939-02-28	4.7	8.885					8.885	4.7
1939-03-01	5.3	11.665					11.665	5.3
1939-03-02	5	6.41					6.41	5
1939-03-03	4.5	2.775					2.775	4.5
1939-03-04	4.5	5					5	4.5
1939-03-05	5.4	14.72					14.72	5.4
1939-03-06	6.3	17.225					17.225	6.3
1939-03-07	6.1	8.335					8.335	6.1
1939-03-08	5.7	6.11					6.11	5.7
1939-03-09	6.9	12.225					12.225	6.9
1939-03-10	6.7	9.445					9.445	6.7
1939-03-11	5.7	4.17					4.17	5.7
1939-03-12	5.7	3.615					3.615	5.7
1939-03-13	6.2	6.39					6.39	6.2
1939-03-14	6.2	7.5					7.5	6.2
1939-03-15	6.3	9.165					9.165	6.3
1939-03-16	6.9	9.725					9.725	6.9
1939-03-17	6.4	4.165					4.165	6.4
1939-03-18	6	2.775					2.775	6
1939-03-19	5.5	-0.28					-0.28	5.5
1939-03-20	6	6.945					6.945	6
1939-03-21	6.5	5.28					5.28	6.5
1939-03-22	6.5	5.555					5.555	6.5
1939-03-23	6.6	3.055					3.055	6.6
1939-03-24	7.7	13.885					13.885	7.7
1939-03-25	8.5	21.385					21.385	8.5
1939-03-26	6.6	17.78					17.78	8.6
1939-03-27	9.7	18.335					18.335	9.7
1939-03-28	9.4	11.115					11.115	9.4
1939-03-29	9.2	7.22					7.22	9.2
1939-03-30	9.3	10.28					10.28	9.3
1939-03-31	9.4	11.665					11.665	9.4
1939-04-01	9.4	9.72					9.72	9.4
1939-04-02	9.7	10.56					10.56	9.7
1939-04-03	10	9.165					9.165	10
1939-04-04	9.6	8.33					8.33	9.6
1939-04-05	9.6	6.67					6.67	9.6
1939-04-06	10.1	11.39					11.39	10.1
1939-04-07	10.1	9.165					9.165	10.1
1939-04-08	9.5	6.945					6.945	9.5
1939-04-09	9.5	7.775					7.775	9.5
1939-04-10	10.4	16.665					16.665	10.4
1939-04-11	11.7	20.28					20.28	11.7
1939-04-12	10.9	15.555					15.555	10.9
1939-04-13	9.4	6.67					6.67	9.4
1939-04-14	10.8	9.72					9.72	10.8
1939-04-15	10.9	15.835					15.835	10.9
1939-04-16	10.7	10.555					10.555	10.7
1939-04-17	10.6	8.89					8.89	10.6
1939-04-18	10.9	13.055					13.055	10.9
1939-04-19	11.6	12.225					12.225	11.6
1939-04-20	11.5	12.5					12.5	11.5
1939-04-21	12	13.89					13.89	12
1939-04-22	12.1	15.835					15.835	12.1
1939-04-23	12.3	14.725					14.725	12.3
1939-04-24	13.7	20					20	13.7
1939-04-25	13.9	22.78					22.78	13.9
1939-04-26	14.7	21.67					21.67	14.7
1939-04-27	15.3	18.33					18.33	15.3
1939-04-28	13.8	13.335					13.335	13.8
1939-04-29	13.7	8.055					8.055	13.7
1939-04-30	13.7	11.665					11.665	13.7
1939-05-01	13.9	11.665					11.665	13.9
1939-05-02	13.4	10.56					10.56	13.4
1939-05-03	13.2	11.385					11.385	13.2
1939-05-04	13.2	13.89					13.89	13.2
1939-05-05	14.1	17.22					17.22	14.1
1939-05-06	15.2	20.56					20.56	15.2
1939-05-07	16.6	23.89					23.89	16.6
1939-05-08	17	22.5					22.5	17
1939-05-09	17.3	23.61					23.61	17.3
1939-05-10	17.5	23.055					23.055	17.5
1939-05-11	18	23.61					23.61	18
1939-05-12	17.7	18.615					18.615	17.7
1939-05-13	16.9	13.885					13.885	16.9
1939-05-14	16.5	12.5					12.5	16.5
1939-05-15	17.2	13.055					13.055	17.2
1939-05-16	17.3	12.78					12.78	17.3
1939-05-17	17.8	14.17					14.17	17.8
1939-05-18	18.8	20.28					20.28	18.8
1939-05-19	19.1	23.61					23.61	19.1
1939-05-20	18.8	23.89					23.89	18.8
1939-05-21	20	24.445					24.445	20
1939-05-22	20.7	25					25	20.7
1939-05-23	20.3	21.67					21.67	20.3
1939-05-24	21.6	23.055					23.055	21.6
1939-05-25	21.4	18.055					18.055	21.4
1939-05-26	21.9	20.555					20.555	21.9
1939-05-27	22.3	24.445					24.445	22.3
1939-05-28	21.8	26.67					26.67	21.8
1939-05-29	21.7	25.555					25.555	21.7
1939-05-30	22.2	24.445					24.445	22.2
1939-05-31	23.4	25.555					25.555	23.4
1939-06-01	24.2	24.17					24.17	24.2
1939-06-02	23.2	18.335					18.335	23.2
1939-06-03	22.9	21.11					21.11	22.9
1939-06-04	23.1	21.945					21.945	23.1
1939-06-05	23.4	22.5					22.5	23.4
1939-06-06	23.9	25.835					25.835	23.9
1939-06-07	23.7	22.775					22.775	23.7
1939-06-08	14.5	25.835					25.835	24.5
1939-06-09	24.8	26.665					26.665	24.8
1939-06-10	25.6	27.775					27.775	25.6
1939-06-11	25.9	27.775					27.775	25.9
1939-06-12	25.4	26.39					26.39	25.4
1939-06-13	25.8	26.11					26.11	25.8
1939-06-14	24.9	23.61					23.61	24.9
1939-06-15	25.8	22.5					22.5	25.8
1939-06-16	24.8	28.61					28.61	24.8
1939-06-17	25.2	27.775					27.775	25.2
1939-06-18	24.7	21.67					21.67	24.7
1939-06-19	23.9	19.445					19.445	23.9
1939-06-20	24.3	26.39					26.39	24.3
1939-06-21	24.5	23.055					23.055	24.5
1939-06-22	25.7	23.61					23.61	25.7
1939-06-23	25.6	24.725					24.725	25.6
1939-06-24	25.3	22.775					22.775	25.3
1939-06-25	23.7	23.89					23.89	23.7
1939-06-26	22.9	21.67					21.67	22.9
1939-06-27	22.3	21.39					21.39	22.3
1939-06-28	23.6	23.055					23.055	23.6
1939-06-29	23.5	23.885					23.885	23.5
1939-06-30	22.4	25.835					25.835	22.4
1939-07-01	24.7	24.72					24.72	24.7
1939-07-02	25.4	23.89					23.89	25.4
1939-07-03	25.7	25					25	25.7
1939-07-04	25.2	25.83					25.83	25.2
1939-07-05	24.9	24.165					24.165	24.9
1939-07-06	25	24.445					24.445	25
1939-07-07	25.7	26.39					26.39	25.7
1939-07-08	26.1	27.5					27.5	26.1
1939-07-09	26.1	26.11					26.11	26.1
1939-07-10	26.3	25.56					25.56	26.3
1939-07-11	26.2	23.335					23.335	26.2
1939-07-12	26.2	24.72					24.72	26.2
1939-07-13	27	26.665					26.665	27
1939-07-14	25.9	26.945					26.945	25.9
1939-07-15	25.9	24.445					24.445	25.9
1939-07-16	25.5	22.5					22.5	25.5
1939-07-17	25.6	23.06					23.06	25.6
1939-07-18	25.4	21.94					21.94	25.4
1939-07-19	25.6	23.61					23.61	25.6
1939-07-20	25.4	22.225					22.225	25.4
1939-07-21	24.4	18.055					18.055	24.4
1939-07-22	23.4	19.72					19.72	23.4
1939-07-23	23.7	21.39					21.39	23.7
1939-07-24	24.9	25.28					25.28	24.9
1939-07-25	25.1	25					25	25.1
1939-07-26	25.8	26.11					26.11	25.8
1939-07-27	26.8	26.67					26.67	26.8
1939-07-28	27	26.39					26.39	27
1939-07-29	27.2	27.22					27.22	27.2
1939-07-30	27	27.5					27.5	27
1939-07-31	26.8	27.5					27.5	26.8
1939-08-01	26.8	26.11					26.11	26.8
1939-08-02	27.9	27.775					27.775	27.9
1939-08-03	28.5	26.67					26.67	28.5
1939-08-04	27.6	25.555					25.555	27.6
1939-08-05	27.4	25.275					25.275	27.4
1939-08-06	27.7	24.165					24.165	27.7
1939-08-07	27.8	26.39					26.39	27.8
1939-08-08	27.4	26.945					26.945	27.4
1939-08-09	27.9	26.115					26.115	27.9
1939-08-10	28.5	25.835					25.835	28.5
1939-08-11	28.2	26.945					26.945	28.2
1939-08-12	28.2	26.945					26.945	28.2
1939-08-13	28.3	29.165					29.165	28.3
1939-08-14	27.6	27.78					27.78	27.6
1939-08-15	27.5	27.22					27.22	27.5
1939-08-16	28.2	28.61					28.61	28.2
1939-08-17	28.5	27.22					27.22	28.5
1939-08-18	28.3	26.665					26.665	28.3
1939-08-19	27	26.945					26.945	27
1939-08-20	28	27.22					27.22	28
1939-08-21	28.7	28.89					28.89	28.7
1939-08-22	28.5	27.78					27.78	28.5
1939-08-23	28.5	26.39					26.39	28.5
1939-08-24	28.1	26.67					26.67	28.1
1939-08-25	28.1	25.555					25.555	28.1
1939-08-26	27.1	23.89					23.89	27.1
1939-08-27	27	22.78					22.78	27
1939-08-28	26.2	21.665					21.665	26.2
1939-08-29	24.9	20.055					20.055	24.9
1939-08-30	25.4	20.28					20.28	25.4
1939-08-31	24.9	23.885					23.885	24.9
1939-09-01	25	23.89					23.89	25
1939-09-02	24.7	23.61					23.61	24.7
1939-09-03	25.1	24.445					24.445	25.1
1939-09-04	25.9	24.72					24.72	25.9
1939-09-05	25.1	24.165					24.165	25.1
1939-09-06	24.1	21.945					21.945	24.1
1939-09-07	25.1	22.775					22.775	25.1
1939-09-08	25.7	27.5					27.5	25.7
1939-09-09	25.9	25.555					25.555	25.9
1939-09-10	25.9	25					25	25.9
1939-09-11	25.1	20.83					20.83	25.1
1939-09-12	24.5	19.72					19.72	24.5
1939-09-13	23.9	19.725					19.725	23.9
1939-09-14	24.2	20.835					20.835	24.2
1939-09-15	24.6	24.445					24.445	24.6
1939-09-16	24.6	24.445					24.445	24.6
1939-09-17	24.9	26.39					26.39	24.9
1939-09-18	23.5	18.61					18.61	23.5
1939-09-19	22.8	19.165					19.165	22.8
1939-09-20	22.9	21.665					21.665	22.9
1939-09-21	23.1	20					20	23.1
1939-09-22	23	19.445					19.445	23
1939-09-23	22.8	21.11					21.11	22.8
1939-09-24	22.5	20.835					20.835	22.5
1939-09-25	23.4	22.78					22.78	23.4
1939-09-26	23.5	25					25	23.5
1939-09-27	23.5	23.335					23.335	23.5
1939-09-28	23.2	20					20	23.2
1939-09-29	23.5	22.78					22.78	23.5
1939-09-30	22.7	24.165					24.165	22.7
1939-10-01	21.9	20.56					20.56	21.9
1939-10-02	21	13.06					13.06	21
1939-10-03	19.6	12.22					12.22	19.6
1939-10-04	19.1	13.055					13.055	19.1
1939-10-05	19.5	16.945					16.945	19.5
1939-10-06	20	21.67					21.67	20
1939-10-07	20.3	23.06					23.06	20.3
1939-10-08	20.5	21.115					21.115	20.5
1939-10-09	21.1	24.725					24.725	21.1
1939-10-10	21.8	25.83					25.83	21.8
1939-10-11	21.8	22.78					22.78	21.8
1939-10-12	21	16.11					16.11	21
1939-10-13	21.8	15.28					15.28	21.8
1939-10-14	19.6	13.335					13.335	19.6
1939-10-15	18.3	9.165					9.165	18.3
1939-10-16	18.4	12.225					12.225	18.4
1939-10-17	18.4	13.885					13.885	18.4
1939-10-18	17.4	8.055					8.055	17.4
1939-10-19	17.6	16.665					16.665	17.6
1939-10-20	18.1	20.835					20.835	18.1
1939-10-21	18.8	19.72					19.72	18.8
1939-10-22	18.7	19.445					19.445	18.7
1939-10-23	17.9	16.39					16.39	17.9
1939-10-24	17.1	12.5					12.5	17.1
1939-10-25	16.8	13.335					13.335	16.8
1939-10-26	18.1	18.89					18.89	18.1
1939-10-27	18.5	20.835					20.835	18.5
1939-10-28	17.9	20.555					20.555	17.9
1939-10-29	16.5	9.17					9.17	16.5
1939-10-30	15.9	8.89					8.89	15.9
1939-10-31	15.7	10.835					10.835	15.7
1939-11-01	15.4	8.89					8.89	15.4
1939-11-02	15	12.5					12.5	15
1939-11-03	14.2	8.335					8.335	14.2
1939-11-04	14.2	8.89					8.89	14.2
1939-11-05	13.3	7.78					7.78	13.3
1939-11-06	12.8	7.5					7.5	12.8
1939-11-07	12.2	9.445					9.445	12.2
1939-11-08	12.2	13.89					13.89	12.2
1939-11-09	11.7	8.61					8.61	11.7
1939-11-10	11.9	10.83					10.83	11.9
1939-11-11	12.5	10.835					10.835	12.5
1939-11-12	11.6	7.5					7.5	11.6
1939-11-13	11.3	7.5					7.5	11.3
1939-11-14	11	7.5					7.5	11
1939-11-15	10.9	8.335					8.335	10.9
1939-11-16	11.1	12.22					12.22	11.1
1939-11-17	11.3	14.72					14.72	11.3
1939-11-18	11.3	12.5					12.5	11.3
1939-11-19	11.6	10.835					10.835	11.6
1939-11-20	11	7.225					7.225	11
1939-11-21	10.2	2.225					2.225	10.2
1939-11-22	9.6	4.725					4.725	9.6
1939-11-23	9.2	5.28					5.28	9.2
1939-11-24	8.7	6.115					6.115	8.7
1939-11-25	8.2	3.61					3.61	8.2
1939-11-26	7.6	4.445					4.445	7.6
1939-11-27	8.1	8.335					8.335	8.1
1939-11-28	8.3	7.22					7.22	8.3
1939-11-29	8.2	8.055					8.055	8.2
1939-11-30	7.9	8.055					8.055	7.9
1939-12-01	7.7	4.725					4.725	7.7
1939-12-02	8.3	10.555					10.555	8.3
1939-12-03	8.4	7.78					7.78	8.4
1939-12-04	7.6	5.28					5.28	7.6
1939-12-05	8	6.665					6.665	8
1939-12-06	7.8	6.945					6.945	7.8
1939-12-07	7.8	6.945					6.945	7.8
1939-12-08	7.8	9.72					9.72	7.8
1939-12-09	7.6	7.5					7.5	7.6
1939-12-10	7.6	11.67					11.67	7.6
1939-12-11	7.6	9.17					9.17	7.6
1939-12-12	6.9	4.445					4.445	6.9
1939-12-13	7	4.725					4.725	7
1939-12-14	6.4	2.775					2.775	6.4
1939-12-15	5.9	2.22					2.22	5.9
1939-12-16	5.9	4.725					4.725	5.9
1939-12-17	6.7	10.28					10.28	6.7
1939-12-18	6.6	8.61					8.61	6.6
1939-12-19	6.9	10					10	6.9
1939-12-20	7	9.725					9.725	7
1939-12-21	6.4	4.445					4.445	6.4
1939-12-22	5.7	2.22					2.22	5.7
1939-12-23	5.1	2.22					2.22	5.1
1939-12-24	4.8	0.555					0.555	4.8
1939-12-25	3.9	1.665					1.665	3.9
1939-12-26	4.4	2.22					2.22	4.4
1939-12-27	4.1	-1.11					-1.11	4.1
1939-12-28	3.7	-2.5					-2.5	3.7
1939-12-29	4	0					0	4
1939-12-30	4.1	0.555					0.555	4.1
1939-12-31	3.7	-0.28					-0.28	3.7
1940-01-01	3.1	-3.055					-3.055	3.1
1940-01-02	2.3	-4.72					-4.72	2.3
1940-01-03	2.1	-3.89					-3.89	2.1
1940-01-04	1.4	-3.61					-3.61	1.4
1940-01-05	1.8	1.11					1.11	1.8
1940-01-06	1.1	-2.775					-2.775	1.1
1940-01-07	0.6	-4.72					-4.72	0.6
1940-01-08	0.4	-3.33					-3.33	0.4
1940-01-09	0.4	-5.275					-5.275	0.4
1940-01-10	0.5	-2.225					-2.225	0.5
1940-01-11	0.4	-1.67					-1.67	0.4
1940-01-12	0.8	1.11					1.11	0.8
1940-01-13	1	1.11					1.11	1
1940-01-14	1.3	3.335					3.335	1.3
1940-01-15	1.3	6.665					6.665	1.3
1940-01-16	1.1	1.11					1.11	1.1
1940-01-17	0.7	-3.335					-3.335	0.7
1940-01-18	0.3	-3.89					-3.89	0.3
1940-01-19	-0.1	-6.665					-6.665	-0.1
1940-01-20	-0.3	-8.89					-8.89	-0.3
1940-01-21	-0.5	-3.61					-3.61	-0.5
1940-01-22	-0.5	-1.665					-1.665	-0.5
1940-01-23	-0.5	-3.61					-3.61	-0.5
1940-01-24	-0.5	-3.055					-3.055	-0.5
1940-01-25	-0.5	-5.555					-5.555	-0.5
1940-01-26	-0.5	-8.89					-8.89	-0.5
1940-01-27	-0.5	-8.335					-8.335	-0.5
1940-01-28	-0.5	-6.945					-6.945	-0.5
1940-01-29	-0.4	-6.11					-6.11	-0.4
1940-01-30	-0.4	-5.835					-5.835	-0.4
1940-01-31	-0.5	-3.335					-3.335	-0.5
1940-02-01	-0.5	-1.94					-1.94	-0.5
1940-02-02	-0.4	-1.39					-1.39	-0.4
1940-02-03	-0.4	-3.055					-3.055	-0.4
1940-02-04	-0.5	0					0	-0.5
1940-02-05	-0.2	4.725					4.725	-0.2
1940-02-06	0.2	3.055					3.055	0.2
1940-02-07	0.3	5.28					5.28	0.3
1940-02-08	0	1.945					1.945	0
1940-02-09	0.8	5.555					5.555	0.8
1940-02-10	0.7	3.055					3.055	0.7
1940-02-11	1	6.115					6.115	1
1940-02-12	1.5	7.78					7.78	1.5
1940-02-13	1.5	6.39					6.39	1.5
1940-02-14	1.4	2.5					2.5	1.4
1940-02-15	1.3	1.945					1.945	1.3
1940-02-16	1	1.945					1.945	1
1940-02-17	1.2	1.945					1.945	1.2
1940-02-18	1.6	2.225					2.225	1.6
1940-02-19	2	6.39					6.39	2
1940-02-20	1.5	2.775					2.775	1.5
1940-02-21	1.8	2.22					2.22	1.8
1940-02-22	1.7	-0.275					-0.275	1.7
1940-02-23	2	1.945					1.945	2
1940-02-24	7.22	2.5					2.5	2.22
1940-02-25	2	4.72					4.72	2
1940-02-26	2.1	-1.67					-1.67	2.1
1940-02-27	2.1	-1.115					-1.115	2.1
1940-02-28	2.2	4.725					4.725	2.2
1940-02-29	2.2	3.89					3.89	2.2
1940-03-01	2.2	2.78					2.78	2.2
1940-03-02	2.2	3.33					3.33	2.2
1940-03-03	2.7	5.555					5.555	2.7
1940-03-04	3	8.055					8.055	3
1940-03-05	3.1	6.385					6.385	3.1
1940-03-06	3.2	4.72					4.72	3.2
1940-03-07	3.6	5					5	3.6
1940-03-08	3.7	3.335					3.335	3.7
1940-03-09	3.8	4.445					4.445	3.8
1940-03-10	3.6	5					5	3.6
1940-03-11	3.1	3.055					3.055	3.1
1940-03-12	3.3	2.78					2.78	3.3
1940-03-13	3.1	1.11					1.11	3.1
1940-03-14	3.3	5.56					5.56	3.3
1940-03-15	3.6	3.89					3.89	3.6
1940-03-16	4.2	3.055					3.055	4.2
1940-03-17	4.5	6.11					6.11	4.5
1940-03-18	4.8	8.89					8.89	4.8
1940-03-19	5	9.72					9.72	5
1940-03-20	5.6	8.61					8.61	5.6
1940-03-21	5.5	5.83					5.83	5.5
1940-03-22	5	6.67					6.67	5
1940-03-23	5.5	-0.28					-0.28	5.5
1940-03-24	5.2	-1.39					-1.39	5.2
1940-03-25	4.8	-1.945					-1.945	4.8
1940-03-26	4.2	1.945					1.945	4.2
1940-03-27	4	9.725					9.725	4
1940-03-28	5	11.67					11.67	5
1940-03-29	5.4	10.275					10.275	5.4
1940-03-30	6.4	12.225					12.225	6.4
1940-03-31	6.7	13.89					13.89	6.7
1940-04-01	7.4	11.115					11.115	7.4
1940-04-02	7.3	7.22					7.22	7.3
1940-04-03	3.5	9.445					9.445	7.5
1940-04-04	7.2	12.22					12.22	7.2
1940-04-05	7.7	8.61					8.61	7.7
1940-04-06	7.2	9.72					9.72	7.2
1940-04-07	7.4	8.89					8.89	7.4
1940-04-08	8.2	11.665					11.665	8.2
1940-04-09	8	14.72					14.72	8
1940-04-10	8.5	10.28					10.28	8.5
1940-04-11	9	11.39					11.39	9
1940-04-12	9.2	9.445					9.445	9.2
1940-04-13	8.2	1.39					1.39	8.2
1940-04-14	8.6	4.165					4.165	8.6
1940-04-15	7.5	5					5	7.5
1940-04-16	8.1	10.555					10.555	8.1
1940-04-17	9.3	12.78					12.78	9.3
1940-04-18	9.8	15.275					15.275	9.8
1940-04-19	9.7	15.555					15.555	9.7
1940-04-20	9.6	13.335					13.335	9.6
1940-04-21	9.5	8.615					8.615	9.5
1940-04-22	9.4	7.5					7.5	9.4
1940-04-23	9.3	8.61					8.61	9.3
1940-04-24	9.2	11.39					11.39	9.2
1940-04-25	9	10.28					10.28	9
1940-04-26	9.6	12.78					12.78	9.6
1940-04-27	10	9.445					9.445	10
1940-04-28	10.6	10.83					10.83	10.6
1940-04-29	11	10.835					10.835	11
1940-04-30	11.9	15.835					15.835	11.9
1940-05-01	12.6	20					20	12.6
1940-05-02	13.3	11.945					11.945	13.3
1940-05-03	12.7	9.725					9.725	12.7
1940-05-04	12	10.835					10.835	12
1940-05-05	12.2	15.555					15.555	12.2
1940-05-06	13.4	19.445					19.445	13.4
1940-05-07	14.5	23.335					23.335	14.5
1940-05-08	15	18.33					18.33	15
1940-05-09	15	15.28					15.28	15
1940-05-10	14.6	13.89					13.89	14.6
1940-05-11	14.9	12.78					12.78	14.9
1940-05-12	15.2	12.22					12.22	15.2
1940-05-13	15.5	19.445					19.445	15.5
1940-05-14	15.6	24.72					24.72	15.6
1940-05-15	15.8	23.055					23.055	15.8
1940-05-16	15.8	19.725					19.725	15.8
1940-05-17	15.8	16.39					16.39	15.8
1940-05-18	16.8	17.5					17.5	16.8
1940-05-19	18.4	21.665					21.665	18.4
1940-05-20	18.3	21.11					21.11	18.3
1940-05-21	17.8	21.11					21.11	17.8
1940-05-22	17.9	19.165					19.165	17.9
1940-05-23	18.5	18.615					18.615	18.5
1940-05-24	18	15.555					15.555	18
1940-05-25	17.7	18.61					18.61	17.7
1940-05-26	18.7	19.445					19.445	18.7
1940-05-27	19.1	19.17					19.17	19.1
1940-05-28	19.1	19.72					19.72	19.1
1940-05-29	20.1	19.445					19.445	20.1
1940-05-30	19.2	15					15	19.2
1940-05-31	19.4	19.165					19.165	19.4
1940-06-01	20.2	22.5					22.5	20.2
1940-06-02	21	21.115					21.115	21
1940-06-03	22	23.055					23.055	22
1940-06-04	22.2	24.725					24.725	22.2
1940-06-05	21	25.28					25.28	21
1940-06-06	21.3	28.055					28.055	21.3
1940-06-07	22.4	24.445					24.445	22.4
1940-06-08	22.5	22.78					22.78	22.5
1940-06-09	21.9	24.445					24.445	21.9
1940-06-10	22.1	23.615					23.615	22.1
1940-06-11	22.1	20					20	22.1
1940-06-12	22.6	23.61					23.61	22.6
1940-06-13	22.7	26.11					26.11	22.7
1940-06-14	23.4	26.945					26.945	23.4
1940-06-15	23.9	27.22					27.22	23.9
1940-06-16	23.4	27.225					27.225	23.4
1940-06-17	23.4	22.5					22.5	23.4
1940-06-18	23.3	21.39					21.39	23.3
1940-06-19	23.5	26.115					26.115	23.5
1940-06-20	23.6	22.22					22.22	23.6
1940-06-21	23	17.775					17.775	23
1940-06-22	22.8	18.335					18.335	22.8
1940-06-23	23	21.945					21.945	23
1940-06-24	24	27.5					27.5	24
1940-06-25	23.7	25					25	23.7
1940-06-26	22.9	22.22					22.22	22.9
1940-06-27	22.3	21.39					21.39	22.3
1940-06-28	23.6	25.835					25.835	23.6
1940-06-29	23.5	26.39					26.39	23.5
1940-06-30	22.4	20.835					20.835	22.4
1940-07-01	22.4	20.28					20.28	22.4
1940-07-02	22.4	21.39					21.39	22.4
1940-07-03	22.5	19.165					19.165	22.5
1940-07-04	21.9	17.78					17.78	21.9
1940-07-05	22.2	21.11					21.11	22.2
1940-07-06	22.6	21.945					21.945	22.6
1940-07-07	22.7	21.115					21.115	22.7
1940-07-08	23.1	23.055					23.055	23.1
1940-07-09	23.6	25.56					25.56	23.6
1940-07-10	24.2	27.225					27.225	24.2
1940-07-11	24.1	28.34					28.34	24.1
1940-07-12	23.7	23.89					23.89	23.7
1940-07-13	23	21.945					21.945	23
1940-07-14	23	20.275					20.275	23
1940-07-15	23.3	21.115					21.115	23.3
1940-07-16	23.7	25.28					25.28	23.7
1940-07-17	24.9	25.28					25.28	24.9
1940-07-18	25.5	25.56					25.56	25.5
1940-07-19	26.4	26.67					26.67	26.4
1940-07-20	27.6	28.055					28.055	27.6
1940-07-21	27.1	30					30	27.1
1940-07-22	27.5	30.28					30.28	27.5
1940-07-23	27.8	28.89					28.89	27.8
1940-07-24	27.6	26.39					26.39	27.6
1940-07-25	27.3	30					30	27.3
1940-07-26	28.7	32.775					32.775	28.7
1940-07-27	29.2	31.11					31.11	29.2
1940-07-28	29.3	30.555					30.555	29.3
1940-07-29	29.4	29.165					29.165	29.4
1940-07-30	29.2	28.89					28.89	29.2
1940-07-31	29.7	30.835					30.835	29.7
1940-08-01	28.5	26.11					26.11	28.5
1940-08-02	27	24.165					24.165	27
1940-08-03	26.2	23.33					23.33	26.2
1940-08-04	26	25					25	26
1940-08-05	25.9	26.665					26.665	25.9
1940-08-06	26.2	26.67					26.67	26.2
1940-08-07	25.8	26.945					26.945	25.8
1940-08-08	26.1	26.11					26.11	26.1
1940-08-09	26.1	25.28					25.28	26.1
1940-08-10	26.1	25					25	26.1
1940-08-11	26	25.54					25.54	26
1940-08-12	26.4	26.665					26.665	26.4
1940-08-13	26.7	26.11					26.11	26.7
1940-08-14	26.3	25.275					25.275	26.3
1940-08-15	25.4	23.335					23.335	25.4
1940-08-16	24.9	24.165					24.165	24.9
1940-08-17	25.4	26.11					26.11	25.4
1940-08-18	25.9	26.39					26.39	25.9
1940-08-19	25.7	26.11					26.11	25.7
1940-08-20	25.1	21.11					21.11	25.1
1940-08-21	25	20.275					20.275	25
1940-08-22	25.3	21.665					21.665	25.3
1940-08-23	25.1	25					25	25.1
1940-08-24	24.6	22.5					22.5	24.6
1940-08-25	23.8	20					20	23.8
1940-08-26	23.3	18.89					18.89	23.3
1940-08-27	23.2	20					20	23.2
1940-08-28	23.6	13.275					13.275	23.6
1940-08-29	23.5	22.775					22.775	23.5
1940-08-30	24	22.78					22.78	24
1940-08-31	24.8	25.83					25.83	24.8
1940-09-01	24.6	24.17					24.17	24.6
1940-09-02	24.6	24.165					24.165	24.6
1940-09-03	24.8	23.61					23.61	24.8
1940-09-04	25.2	23.885					23.885	25.2
1940-09-05	23.9	23.055					23.055	23.9
1940-09-06	24	21.67					21.67	24
1940-09-07	23.8	20.28					20.28	23.8
1940-09-08	23.7	20.555					20.555	23.7
1940-09-09	23.8	23.33					23.33	23.8
1940-09-10	24	25.28					25.28	24
1940-09-11	23.1	16.665					16.665	23.1
1940-09-12	21.9	16.39					16.39	21.9
1940-09-13	22.1	17.78					17.78	22.1
1940-09-14	22.7	19.44					19.44	22.7
1940-09-15	22.4	20.555					20.555	22.4
1940-09-16	22.1	20.28					20.28	22.1
1940-09-17	21.67	19.725					19.725	21.67
1940-09-18	21.8	21.11					21.11	21.8
1940-09-19	22.2	22.5					22.5	22.2
1940-09-20	22.6	22.775					22.775	22.6
1940-09-21	23.9	24.725					24.725	23.9
1940-09-22	23.3	22.22					22.22	23.3
1940-09-23	23.3	21.39					21.39	23.3
1940-09-24	23.8	23.89					23.89	23.8
1940-09-25	22.5	18.61					18.61	22.5
1940-09-26	20.5	11.945					11.945	20.5
1940-09-27	20.3	14.72					14.72	20.3
1940-09-28	20.1	15.555					15.555	20.1
1940-09-29	19.9	16.115					16.115	19.9
1940-09-30	10.6	16.385					16.385	19.6
1940-10-01	19	14.72					14.72	19
1940-10-02	18.1	13.055					13.055	18.1
1940-10-03	18.2	18.055					18.055	18.2
1940-10-04	19	18.055					18.055	19
1940-10-05	18.7	15.835					15.835	18.7
1940-10-06	18.9	19.165					19.165	18.9
1940-10-07	19.4	20.835					20.835	19.4
1940-10-08	19.4	18.61					18.61	19.4
1940-10-09	18.5	13.055					13.055	18.5
1940-10-10	17.7	13.885					13.885	17.7
1940-10-11	18.4	14.165					14.165	18.4
1940-10-12	18.5	15.275					15.275	18.5
1940-10-13	18.6	19.72					19.72	18.6
1940-10-14	18.8	18.72					18.72	18.8
1940-10-15	19	18.335					18.335	19
1940-10-16	17.5	10.555					10.555	17.5
1940-10-17	16.8	11.115					11.115	16.8
1940-10-18	16.4	11.945					11.945	16.4
1940-10-19	15.2	7.78					7.78	15.2
1940-10-20	14.5	5					5	14.5
1940-10-21	14.1	8.89					8.89	14.1
1940-10-22	13.6	7.5					7.5	13.6
1940-10-23	14	12.78					12.78	14
1940-10-24	14.3	20.275					20.275	14.3
1940-10-25	14.6	16.11					16.11	14.6
1940-10-26	14.6	13.885					13.885	14.6
1940-10-27	13.9	9.725					9.725	13.9
1940-10-28	13.6	10					10	13.6
1940-10-29	13.1	7.5					7.5	13.1
1940-10-30	13.5	11.385					11.385	13.5
1940-10-31	13.4	11.945					11.945	13.4
1940-11-01	13.5	10.835					10.835	13.5
1940-11-02	13.8	16.665					16.665	13.8
1940-11-03	13.5	16.39					16.39	13.5
1940-11-04	13.3	14.17					14.17	13.3
1940-11-05	13.4	17.5					17.5	13.4
1940-11-06	13.4	15.835					15.835	13.4
1940-11-07	12	10.555					10.555	12
1940-11-08	11	8.335					8.335	11
1940-11-09	11	8.33					8.33	11
1940-11-10	11.4	11.115					11.115	11.4
1940-11-11	11.7	13.61					13.61	11.7
1940-11-12	11.9	12.225					12.225	11.9
1940-11-13	11.4	7.78					7.78	11.4
1940-11-14	11	8.055					8.055	11
1940-11-15	11	8.615					8.615	11
1940-11-16	10.4	6.385					6.385	10.4
1940-11-17	10.7	8.33					8.33	10.7
1940-11-18	9.5	9.725					9.725	9.5
1940-11-19	9.4	6.67					6.67	9.4
1940-11-20	9.6	10.835					10.835	9.6
1940-11-21	9.8	14.165					14.165	9.8
1940-11-22	10.5	18.055					18.055	10.5
1940-11-23	10.8	15.28					15.28	10.8
1940-11-24	10.5	11.11					11.11	10.5
1940-11-25	9.8	8.055					8.055	9.8
1940-11-26	9.4	2.5					2.5	9.4
1940-11-27	9.2	6.11					6.11	9.2
1940-11-28	9.8	3.89					3.89	9.8
1940-11-29	8.2	4.445					4.445	8.2
1940-11-30	8.1	6.945					6.945	8.1
1940-12-01	8	6.945					6.945	8
1940-12-02	7.5	3.055					3.055	7.5
1940-12-03	6.7	1.11					1.11	6.7
1940-12-04	5.7	-2.5					-2.5	5.7
1940-12-05	6.1	2.5					2.5	6.1
1940-12-06	5.8	1.385					1.385	5.8
1940-12-07	6.5	8.055					8.055	6.5
1940-12-08	6.7	7.225					7.225	6.7
1940-12-09	6	4.165					4.165	6
1940-12-10	6.1	9.445					9.445	6.1
1940-12-11	5.6	8.61					8.61	5.6
1940-12-12	6.2	6.665					6.665	6.2
1940-12-13	6.8	12.225					12.225	6.8
1940-12-14	6.4	3.615					3.615	6.4
1940-12-15	6.1	5.28					5.28	6.1
1940-12-16	6.4	8.89					8.89	6.4
1940-12-17	6.5	8.33					8.33	6.5
1940-12-18	5.8	3.885					3.885	5.8
1940-12-19	5.2	2.78					2.78	5.2
1940-12-20	5.4	8.055					8.055	5.4
1940-12-21	5.5	7.5					7.5	5.5
1940-12-22	5.7	7.78					7.78	5.7
1940-12-23	5.8	5.555					5.555	5.8
1940-12-24	5.9	3.335					3.335	5.9
1940-12-25	6	5.835					5.835	6
1940-12-26	6.2	9.72					9.72	6.2
1940-12-27	6.4	9.725					9.725	6.4
1940-12-28	6.9	9.725					9.725	6.9
1940-12-29	7.2	11.945					11.945	7.2
1940-12-30	7.1	10.555					10.555	7.1
1940-12-31	6.7	6.39					6.39	6.7
1941-01-01	6.2	4.725					4.725	6.2
1941-01-02	6.1	5.275					5.275	6.1
1941-01-03	5.1	5.83					5.83	5.1
1941-01-04	6	4.72					4.72	6
1941-01-05	5.1	-0.555					-0.555	5.1
1941-01-06	4.1	-0.56					-0.56	4.1
1941-01-07	4.2	-0.28					-0.28	4.2
1941-01-08	4	-0.28					-0.28	4
1941-01-09	4	2.225					2.225	4
1941-01-10	4.2	3.06					3.06	4.2
1941-01-11	4.1	0					0	4.1
1941-01-12	3.6	3.055					3.055	3.6
1941-01-13	3.9	3.335					3.335	3.9
1941-01-14	3.5	0.28					0.28	3.5
1941-01-15	3.4	-1.39					-1.39	3.4
1941-01-16	3.3	2.5					2.5	3.3
1941-01-17	3.6	4.445					4.445	3.6
1941-01-18	3.7	7.22					7.22	3.7
1941-01-19	3.3	3.055					3.055	3.3
1941-01-20	2.6	-1.11					-1.11	2.6
1941-01-21	2.6	-1.39					-1.39	2.6
1941-01-22	3.4	5.555					5.555	3.4
1941-01-23	3.9	11.11					11.11	3.9
1941-01-24	3.9	4.445					4.445	3.9
1941-01-25	3.6	1.945					1.945	3.6
1941-01-26	3.1	-0.555					-0.555	3.1
1941-01-27	3.1	1.385					1.385	3.1
1941-01-28	3.1	-0.28					-0.28	3.1
1941-01-29	3	0.555					0.555	3
1941-01-30	2.8	0.835					0.835	2.8
1941-01-31	3	2.22					2.22	3
1941-02-01	-0.5	0.835					0.835	-0.5
1941-02-02	-0.4	5.555					5.555	-0.4
1941-02-03	-0.4	3.055					3.055	-0.4
1941-02-04	-0.5	-0.555					-0.555	-0.5
1941-02-05	-0.2	-0.28					-0.28	-0.2
1941-02-06	0.2	2.22					2.22	0.2
1941-02-07	0.3	5.275					5.275	0.3
1941-02-08	0	0.555					0.555	0
1941-02-09	0.8	0.555					0.555	0.8
1941-02-10	0.7	-1.39					-1.39	0.7
1941-02-11	1	-0.56					-0.56	1
1941-02-12	1.5	2.5					2.5	1.5
1941-02-13	1.5	2.5					2.5	1.5
1941-02-14	1.4	6.945					6.945	1.4
1941-02-15	1.3	5.275					5.275	1.3
1941-02-16	1	2.5					2.5	1
1941-02-17	1.2	5					5	1.2
1941-02-18	1.6	1.945					1.945	1.6
1941-02-19	2	-2.22					-2.22	2
1941-02-20	2.3	-1.39					-1.39	2.3
1941-02-21	2.1	-0.28					-0.28	2.1
1941-02-22	2.2	2.225					2.225	2.2
1941-02-23	1.9	0.56					0.56	1.9
1941-02-24	1.8	1.115					1.115	1.8
1941-02-25	2.4	3.61					3.61	2.4
1941-02-26	2.1	1.11					1.11	2.1
1941-02-27	2.1	1.39					1.39	2.1
1941-02-28	2	-1.67					-1.67	2
1941-03-01	1.6	-1.11					-1.11	1.6
1941-03-02	1.5	3.61					3.61	1.5
1941-03-03	2.6	10					10	2.6
1941-03-04	3.1	10.555					10.555	3.1
1941-03-05	2.4	0					0	2.4
1941-03-06	2.4	0.835					0.835	2.4
1941-03-07	2.4	1.11					1.11	2.4
1941-03-08	2.5	0.835					0.835	2.5
1941-03-09	2.4	3.055					3.055	2.4
1941-03-10	2.9	4.725					4.725	2.9
1941-03-11	3.3	7.78					7.78	3.3
1941-03-12	3.1	5.555					5.555	3.1
1941-03-13	2.8	3.61					3.61	2.8
1941-03-14	3.2	3.055					3.055	3.2
1941-03-15	3.4	4.165					4.165	3.4
1941-03-16	3.7	10.28					10.28	3.7
1941-03-17	4	5.56					5.56	4
1941-03-18	2.8	-3.055					-3.055	2.8
1941-03-19	2.7	1.39					1.39	2.7
1941-03-20	3.8	6.39					6.39	3.8
1941-03-21	4.4	6.39					6.39	4.4
1941-03-22	4.5	5					5	4.5
1941-03-23	5	3.89					3.89	5
1941-03-24	5	7.5					7.5	5
1941-03-25	5.4	6.39					6.39	5.4
1941-03-26	6	5.83					5.83	6
1941-03-27	5.8	7.225					7.225	5.8
1941-03-28	6	7.775					7.775	6
1941-03-29	6	6.11					6.11	6
1941-03-30	5.5	3.33					3.33	5.5
1941-03-31	5.7	6.11					6.11	5.7
1941-04-01	6.6	9.445					9.445	6.6
1941-04-02	7.3	12.5					12.5	7.3
1941-04-03	7.1	7.78					7.78	7.1
1941-04-04	7	6.945					6.945	7
1941-04-05	7.5	11.67					11.67	7.5
1941-04-06	7.4	11.67					11.67	7.4
1941-04-07	17.7	10					10	7.7
1941-04-08	7.9	10.275					10.275	7.9
1941-04-09	8.4	8.055					8.055	8.4
1941-04-10	8.8	11.11					11.11	8.8
1941-04-11	10.2	12.78					12.78	10.2
1941-04-12	11	10.835					10.835	11
1941-04-13	11.2	10.555					10.555	11.2
1941-04-14	11.5	20.28					20.28	11.5
1941-04-15	12.5	21.665					21.665	12.5
1941-04-16	13.5	19.44					19.44	13.5
1941-04-17	14.8	17.22					17.22	14.8
1941-04-18	15.9	20					20	15.9
1941-04-19	16.5	18.335					18.335	16.5
1941-04-20	17.5	25.28					25.28	17.5
1941-04-21	16.3	20.56					20.56	16.3
1941-04-22	16.2	13.055					13.055	16.2
1941-04-23	15.9	13.055					13.055	15.9
1941-04-24	15.5	12.775					12.775	15.5
1941-04-25	15.3	10.835					10.835	15.3
1941-04-26	15.1	11.665					11.665	15.1
1941-04-27	14.3	14.445					14.445	14.3
1941-04-28	14.3	16.39					16.39	14.3
1941-04-29	15.4	16.945					16.945	15.4
1941-04-30	15.8	18.055					18.055	15.8
1941-05-01	16.8	21.11					21.11	16.8
1941-05-02	17	17.78					17.78	17
1941-05-03	16.1	10.28					10.28	16.1
1941-05-04	16.4	15.275					15.275	16.4
1941-05-05	16.3	22.225					22.225	16.3
1941-05-06	17.6	21.11					21.11	17.6
1941-05-07	18	20.835					20.835	18
1941-05-08	17.7	21.665					21.665	17.7
1941-05-09	17.4	17.5					17.5	17.4
1941-05-10	16.7	15.275					15.275	16.7
1941-05-11	16.7	13.89					13.89	16.7
1941-05-12	17	14.165					14.165	17
1941-05-13	16.9	14.17					14.17	16.9
1941-05-14	17.2	15.555					15.555	17.2
1941-05-15	17.1	17.775					17.775	17.1
1941-05-16	18	23.61					23.61	18
1941-05-17	18.1	24.445					24.445	18.1
1941-05-18	17.2	16.665					16.665	17.2
1941-05-19	18.2	19.445					19.445	18.2
1941-05-20	20	22.22					22.22	20
1941-05-21	20.5	21.39					21.39	20.5
1941-05-22	21.4	26.39					26.39	21.4
1941-05-23	22.2	24.44					24.44	22.2
1941-05-24	21.1	18.89					18.89	21.1
1941-05-25	19.8	16.115					16.115	19.8
1941-05-26	20.5	20					20	20.5
1941-05-27	21.56	27.5					27.5	21.56
1941-05-28	22	28.89					28.89	22
1941-05-29	22.8	28.335					28.335	22.8
1941-05-30	22.2	21.39					21.39	22.2
1941-05-31	22.1	16.665					16.665	22.1
1941-06-01	21.2	20.555					20.555	21.2
1941-06-02	21.3	19.165					19.165	21.3
1941-06-03	20.6	18.06					18.06	20.6
1941-06-04	20.8	18.615					18.615	20.8
1941-06-05	20.4	18.615					18.615	20.4
1941-06-06	20.5	19.445					19.445	20.5
1941-06-07	21.4	22.5					22.5	21.4
1941-06-08	21.2	25.555					25.555	21.2
1941-06-09	21.7	23.89					23.89	21.7
1941-06-10	22.3	22.78					22.78	22.3
1941-06-11	22.4	19.445					19.445	22.4
1941-06-12	21.7	16.945					16.945	21.7
1941-06-13	21.3	20.275					20.275	21.3
1941-06-14	22.2	23.055					23.055	22.2
1941-06-15	22.4	23.885					23.885	22.4
1941-06-16	22.6	22.22					22.22	22.6
1941-06-17	22.9	22.5					22.5	22.9
1941-06-18	23	21.67					21.67	23
1941-06-19	23.8	24.44					24.44	23.8
1941-06-20	25.3	25.555					25.555	25.3
1941-06-21	26	26.39					26.39	26
1941-06-22	25.5	28.61					28.61	25.5
1941-06-23	25.3	27.5					27.5	25.3
1941-06-24	24.3	21.11					21.11	24.3
1941-06-25	24.5	24.445					24.445	24.5
1941-06-26	24.6	23.61					23.61	24.6
1941-06-27	25.1	25.835					25.835	25.1
1941-06-28	25.4	27.775					27.775	25.4
1941-06-29	25.1	28.055					28.055	25.1
1941-06-30	25.6	27.22					27.22	25.6
1941-07-01	26	29.44					29.44	26
1941-07-02	25.9	31.39					31.39	25.9
1941-07-03	26	27.5					27.5	26
1941-07-04	26.3	23.61					23.61	26.3
1941-07-05	25.4	20.835					20.835	25.4
1941-07-06	25.3	23.06					23.06	25.3
1941-07-07	25.3	25					25	25.3
1941-07-08	25.2	26.67					26.67	25.2
1941-07-09	25.3	22.775					22.775	25.3
1941-07-10	25.1	24.44					24.44	25.1
1941-07-11	25.6	26.11					26.11	25.6
1941-07-12	26.3	26.945					26.945	26.3
1941-07-13	26.6	24.725					24.725	26.6
1941-07-14	26	24.165					24.165	26
1941-07-15	25.6	23.055					23.055	25.6
1941-07-16	25.9	23.33					23.33	25.9
1941-07-17	25.5	26.67					26.67	25.5
1941-07-18	25.5	26.39					26.39	25.5
1941-07-19	25.4	27.775					27.775	25.4
1941-07-20	25.3	25.275					25.275	25.3
1941-07-21	25.5	23.89					23.89	25.5
1941-07-22	25.6	24.445					24.445	25.6
1941-07-23	26.2	24.165					24.165	26.2
1941-07-24	26.3	25.555					25.555	26.3
1941-07-25	27.3	26.115					26.115	27.3
1941-07-26	27.3	29.445					29.445	27.3
1941-07-27	27.8	28.61					28.61	27.8
1941-07-28	27.4	30.835					30.835	27.4
1941-07-29	27.4	29.165					29.165	27.4
1941-07-30	27.6	26.39					26.39	27.6
1941-07-31	28.2	29.165					29.165	28.2
1941-08-01	28.5	29.725					29.725	28.5
1941-08-02	28.5	27.78					27.78	28.5
1941-08-03	28.2	26.945					26.945	28.2
1941-08-04	28.5	26.11					26.11	28.5
1941-08-05	28.5	27.775					27.775	28.5
1941-08-06	28.5	26.945					26.945	28.5
1941-08-07	27.7	26.11					26.11	27.7
1941-08-08	28.1	26.945					26.945	28.1
1941-08-09	28.67	30.835					30.835	28.67
1941-08-10	28.5	27.775					27.775	28.5
1941-08-11	27.6	24.44					24.44	27.6
1941-08-12	27.5	25.28					25.28	27.5
1941-08-13	26.4	20.56					20.56	26.4
1941-08-14	25.67	21.67					21.67	25.67
1941-08-15	25.67	25					25	25.67
1941-08-16	25.8	26.39					26.39	25.8
1941-08-17	25.1	21.945					21.945	25.1
1941-08-18	25	22.225					22.225	25
1941-08-19	25.3	26.665					26.665	25.3
1941-08-20	25.1	23.335					23.335	25.1
1941-08-21	25.5	22.78					22.78	25.5
1941-08-22	25.6	23.055					23.055	25.6
1941-08-23	26.3	25					25	26.3
1941-08-24	26	24.725					24.725	26
1941-08-25	26.1	26.11					26.11	26.1
1941-08-26	26.6	28.055					28.055	26.6
1941-08-27	26	24.725					24.725	26
1941-08-28	25.3	21.67					21.67	25.3
1941-08-29	25.3	21.11					21.11	25.3
1941-08-30	25.3	24.72					24.72	25.3
1941-08-31	25.6	27.225					27.225	25.6
1941-09-01	26.2	28.885					28.885	26.2
1941-09-02	26.1	26.39					26.39	26.1
1941-09-03	25.6	22.775					22.775	25.6
1941-09-04	25.1	24.17					24.17	25.1
1941-09-05	26	28.89					28.89	26
1941-09-06	26.1	26.11					26.11	26.1
1941-09-07	26	27.5					27.5	26
1941-09-08	26	25.83					25.83	26
1941-09-09	26.3	26.39					26.39	26.3
1941-09-10	26.5	29.445					29.445	26.5
1941-09-11	26.1	25.555					25.555	26.1
1941-09-12	24.9	19.445					19.445	24.9
1941-09-13	24.5	19.725					19.725	24.5
1941-09-14	24.3	20					20	24.3
1941-09-15	24.3	24.725					24.725	24.3
1941-09-16	24.5	25.835					25.835	24.5
1941-09-17	24.9	27.775					27.775	24.9
1941-09-18	24.9	24.725					24.725	24.9
1941-09-19	24.5	20.555					20.555	24.5
1941-09-20	23.7	19.72					19.72	23.7
1941-09-21	23.4	21.115					21.115	23.4
1941-09-22	23.3	21.39					21.39	23.3
1941-09-23	23.6	23.615					23.615	23.6
1941-09-24	23.8	24.445					24.445	23.8
1941-09-25	23.5	24.165					24.165	23.5
1941-09-26	23.9	24.165					24.165	23.9
1941-09-27	23.5	22.5					22.5	23.5
1941-09-28	23.3	24.72					24.72	23.3
1941-09-29	22.9	23.055					23.055	22.9
1941-09-30	22.3	16.945					16.945	22.3
1941-10-01	22.9	26.385					26.385	22.9
1941-10-02	23	23.33					23.33	23
1941-10-03	23.2	25.555					25.555	23.2
1941-10-04	23.8	27.78					27.78	23.8
1941-10-05	24	28.89					28.89	24
1941-10-06	24.1	29.165					29.165	24.1
1941-10-07	24.9	28.33					28.33	24.9
1941-10-08	24.1	27.22					27.22	24.1
1941-10-09	23.5	19.72					19.72	23.5
1941-10-10	23.1	19.17					19.17	23.1
1941-10-11	21.6	14.445					14.445	21.6
1941-10-12	20.9	16.665					16.665	20.9
1941-10-13	21.3	18.055					18.055	21.3
1941-10-14	21.6	22.5					22.5	21.6
1941-10-15	21.5	22.78					22.78	21.5
1941-10-16	20.6	17.5					17.5	20.6
1941-10-17	20.3	13.335					13.335	20.3
1941-10-18	20.2	18.335					18.335	20.2
1941-10-19	20.6	21.945					21.945	20.6
1941-10-20	20.3	18.33					18.33	20.3
1941-10-21	20.5	20.275					20.275	20.5
1941-10-22	20.3	17.78					17.78	20.3
1941-10-23	19.8	19.165					19.165	19.8
1941-10-24	18.7	16.385					16.385	18.7
1941-10-25	18.5	14.725					14.725	18.5
1941-10-26	17.7	11.39					11.39	17.7
1941-10-27	18.5	18.61					18.61	18.5
1941-10-28	18	19.445					19.445	18
1941-10-29	17.7	10					10	17.7
1941-10-30	16.6	10.835					10.835	16.6
1941-10-31	16.6	16.115					16.115	16.6
1941-11-01	17.5	18.335					18.335	17.5
1941-11-02	17.2	15.835					15.835	17.2
1941-11-03	16.4	13.335					13.335	16.4
1941-11-04	16.2	11.39					11.39	16.2
1941-11-05	16.6	15.835					15.835	16.6
1941-11-06	16.7	18.33					18.33	16.7
1941-11-07	16.6	14.72					14.72	16.6
1941-11-08	15.9	10.275					10.275	15.9
1941-11-09	14.9	9.17					9.17	14.9
1941-11-10	14.2	7.5					7.5	14.2
1941-11-11	13.8	5.835					5.835	13.8
1941-11-12	12.9	5.555					5.555	12.9
1941-11-13	13	8.61					8.61	13
1941-11-14	13.6	13.61					13.61	13.6
1941-11-15	14	11.67					11.67	14
1941-11-16	13.9	14.445					14.445	13.9
1941-11-17	13.4	9.725					9.725	13.4
1941-11-18	13.3	12.5					12.5	13.3
1941-11-19	13.7	16.11					16.11	13.7
1941-11-20	14.4	18.335					18.335	14.4
1941-11-21	13.5	14.165					14.165	13.5
1941-11-22	12.5	6.115					6.115	12.5
1941-11-23	12.6	8.335					8.335	12.6
1941-11-24	11.7	8.61					8.61	11.7
1941-11-25	11.2	4.165					4.165	11.2
1941-11-26	11.3	8.89					8.89	11.3
1941-11-27	11.2	10.83					10.83	11.2
1941-11-28	11.2	10.555					10.555	11.2
1941-11-29	11.4	13.335					13.335	11.4
1941-11-30	11.5	14.725					14.725	11.5
1941-12-01	11.2	10.835					10.835	11.2
1941-12-02	11.1	9.44					9.44	11.1
1941-12-03	11.1	9.72					9.72	11.1
1941-12-04	11.2	10.28					10.28	11.2
1941-12-05	12.1	14.445					14.445	12.1
1941-12-06	11.5	11.945					11.945	11.5
1941-12-07	10	4.445					4.445	10
1941-12-08	9.7	6.11					6.11	9.7
1941-12-09	9.8	6.11					6.11	9.8
1941-12-10	9.4	6.39					6.39	9.4
1941-12-11	8.4	2.22					2.22	8.4
1941-12-12	8.3	1.665					1.665	8.3
1941-12-13	8.3	5.835					5.835	8.3
1941-12-14	7.6	4.445					4.445	7.6
1941-12-15	6.7	1.945					1.945	6.7
1941-12-16	7.2	6.39					6.39	7.2
1941-12-17	7.2	5.56					5.56	7.2
1941-12-18	7.3	6.665					6.665	7.3
1941-12-19	7.4	8.33					8.33	7.4
1941-12-20	7	7.225					7.225	7
1941-12-21	6.2	0.835					0.835	6.2
1941-12-22	6.2	2.225					2.225	6.2
1941-12-23	6.7	8.055					8.055	6.7
1941-12-24	7.6	13.885					13.885	7.6
1941-12-25	7.7	8.885					8.885	7.7
1941-12-26	7.8	7.5					7.5	7.8
1941-12-27	7.8	9.17					9.17	7.8
1941-12-28	7.2	4.445					4.445	7.2
1941-12-29	6.4	3.61					3.61	6.4
1941-12-30	5.7	0					0	5.7
1941-12-31	5.9	3.055					3.055	5.9
1942-01-01	6.2							6.2
1942-01-02	7.5	10.835					10.835	7.5
1942-01-03	6.5	4.165					4.165	6.5
1942-01-04	6	3.055					3.055	6
1942-01-05	5.2	1.945					1.945	5.2
1942-01-06	4.8	-4.165					-4.165	4.8
1942-01-07	4.2	-2.775					-2.775	4.2
1942-01-08	3	-7.5					-7.5	3
1942-01-09	2.8	-7.5					-7.5	2.8
1942-01-10	3	-4.725					-4.725	3
1942-01-11	2.7	-5					-5	2.7
1942-01-12	2.3	0.555					0.555	2.3
1942-01-13	2.8	4.165					4.165	2.8
1942-01-14	3.2	4.725					4.725	3.2
1942-01-15	3.7	6.67					6.67	3.7
1942-01-16	3.8	4.72					4.72	3.8
1942-01-17	2.9	-0.275					-0.275	2.9
1942-01-18	3	8.89					8.89	3
1942-01-19	4	9.72					9.72	4
1942-01-20	4	7.22					7.22	4
1942-01-21	3.5	3.335					3.335	3.5
1942-01-22	3.2	2.22					2.22	3.2
1942-01-23	4	6.11					6.11	4
1942-01-24	4	8.61					8.61	4
1942-01-25	4	6.67					6.67	4
1942-01-26	4	5					5	4
1942-01-27	4	2.5					2.5	4
1942-01-28	4	1.945					1.945	4
1942-01-29	3.5	0.835					0.835	3.5
1942-01-30	3.1	-1.945					-1.945	3.1
1942-01-31	3	6.39					6.39	3
1942-02-01	3.9	6.67					6.67	3.9
1942-02-02	2.9	-0.555					-0.555	2.9
1942-02-03	1.7	-5.56					-5.56	1.7
1942-02-04	1.8	-1.665					-1.665	1.8
1942-02-05	2.6	7.225					7.225	2.6
1942-02-06	3	4.445					4.445	3
1942-02-07	3.9	6.94					6.94	3.9
1942-02-08	3.2	4.445					4.445	3.2
1942-02-09	2.2	-0.275					-0.275	2.2
1942-02-10	1.9	-0.28					-0.28	1.9
1942-02-11	2.1	2.5					2.5	2.1
1942-02-12	2.1	1.665					1.665	2.1
1942-02-13	2.1	-0.56					-0.56	2.1
1942-02-14	2.1	1.945					1.945	2.1
1942-02-15	2.5	6.39					6.39	2.5
1942-02-16	2.6	5.28					5.28	2.6
1942-02-17	3.2	10.835					10.835	3.2
1942-02-18	3.1	5					5	3.1
1942-02-19	2.8	-0.555					-0.555	2.8
1942-02-20	2.2	-3.89					-3.89	2.2
1942-02-21	2.1	-2.225					-2.225	2.1
1942-02-22	2.1	1.11					1.11	2.1
1942-02-23	2.1	3.055					3.055	2.1
1942-02-24	2.2	2.5					2.5	2.2
1942-02-25	2.2	1.945					1.945	2.2
1942-02-26	2.3	3.055					3.055	2.3
1942-02-27	2.4	3.055					3.055	2.4
1942-02-28	2.6	3.885					3.885	2.6
1942-03-01	3	6.11					6.11	3
1942-03-02	3.5	2.5					2.5	3.5
1942-03-03	3.7	5.83					5.83	3.7
1942-03-04	3.9	7.5					7.5	3.9
1942-03-05	3.9	6.39					6.39	3.9
1942-03-06	3.8	8.055					8.055	3.8
1942-03-07	3.8	9.445					9.445	3.8
1942-03-08	4.5	12.5					12.5	4.5
1942-03-09	4.5	11.665					11.665	4.5
1942-03-10	4	8.335					8.335	4
1942-03-11	4.2	13.61					13.61	4.2
1942-03-12	4.8	14.72					14.72	4.8
1942-03-13	5.7	8.33					8.33	5.7
1942-03-14	6.7	9.165					9.165	6.7
1942-03-15	6.8	6.94					6.94	6.8
1942-03-16	6.8	6.39					6.39	6.8
1942-03-17	7.2	14.725					14.725	7.2
1942-03-18	7.4	15.83					15.83	7.4
1942-03-19	7.4	9.725					9.725	7.4
1942-03-20	7.5	8.335					8.335	7.5
1942-03-21	7.8	10.28					10.28	7.8
1942-03-22	8	9.165					9.165	8
1942-03-23	8	8.61					8.61	8
1942-03-24	7.7	8.335					8.335	7.7
1942-03-25	7.6	6.39					6.39	7.6
1942-03-26	7.6	7.5					7.5	7.6
1942-03-27	7.8	7.78					7.78	7.8
1942-03-28	7.7	6.945					6.945	7.7
1942-03-29	7.1	3.335					3.335	7.1
1942-03-30	7.2	6.665					6.665	7.2
1942-03-31	7.2	9.725					9.725	7.2
1942-04-01	7.9	7.5					7.5	7.9
1942-04-02	8.6	10.555					10.555	8.6
1942-04-03	9.2	15					15	9.2
1942-04-04	9.1	15					15	9.1
1942-04-05	10	18.335					18.335	10
1942-04-06	11.67	20.835					20.835	11.67
1942-04-07	11.8	23.61					23.61	11.8
1942-04-08	11.8	19.445					19.445	11.8
1942-04-09	10.6	10.275					10.275	10.6
1942-04-10	10.6	6.945					6.945	10.6
1942-04-11	10.5	8.885					8.885	10.5
1942-04-12	10.3	7.78					7.78	10.3
1942-04-13	10.2	8.89					8.89	10.2
1942-04-14	10.1	8.89					8.89	10.1
1942-04-15	10.7	17.78					17.78	10.7
1942-04-16	12	21.11					21.11	12
1942-04-17	11.9	15.555					15.555	11.9
1942-04-18	12	15					15	12
1942-04-19	12.2	10.555					10.555	12.2
1942-04-20	12.2	8.89					8.89	12.2
1942-04-21	12.5	12.5					12.5	12.5
1942-04-22	12.6	12.78					12.78	12.6
1942-04-23	13.5	15.28					15.28	13.5
1942-04-24	13.8	16.39					16.39	13.8
1942-04-25	15.1	20					20	15.1
1942-04-26	15.1	19.72					19.72	15.1
1942-04-27	15.2	15.835					15.835	15.2
1942-04-28	14.5	12.5					12.5	14.5
1942-04-29	14.5	15.28					15.28	14.5
1942-04-30	16.5	22.22					22.22	16.5
1942-05-01	16.6	25.275					25.275	16.6
1942-05-02	16.4	20					20	16.4
1942-05-03	17.1	21.945					21.945	17.1
1942-05-04	17.7	22.78					22.78	17.7
1942-05-05	17.8	20					20	17.8
1942-05-06	17.5	16.945					16.945	17.5
1942-05-07	17.9	20.28					20.28	17.9
1942-05-08	17.5	16.945					16.945	17.5
1942-05-09	17.4	17.225					17.225	17.4
1942-05-10	17.8	17.775					17.775	17.8
1942-05-11	17.8	16.115					16.115	17.8
1942-05-12	17.8	21.945					21.945	17.8
1942-05-13	18.5	23.61					23.61	18.5
1942-05-14	19.5	20.835					20.835	19.5
1942-05-15	19	20.555					20.555	19
1942-05-16	18.3	19.445					19.445	18.3
1942-05-17	18.4	18.61					18.61	18.4
1942-05-18	20	18.33					18.33	20
1942-05-19	19.8	18.89					18.89	19.8
1942-05-20	19.6	20					20	19.6
1942-05-21	20.6	22.5					22.5	20.6
1942-05-22	20.5	21.94					21.94	20.5
1942-05-23	19.6	20					20	19.6
1942-05-24	20.6	20					20	20.6
1942-05-25	20.8	18.33					18.33	20.8
1942-05-26	20.8	19.445					19.445	20.8
1942-05-27	21.2	21.11					21.11	21.2
1942-05-28	21.7	21.11					21.11	21.7
1942-05-29	21.3	20.835					20.835	21.3
1942-05-30	22.1	26.945					26.945	22.1
1942-05-31	23.7	28.055					28.055	23.7
1942-06-01	23.2	20.555					20.555	23.2
1942-06-02	22.1	18.89					18.89	22.1
1942-06-03	22.2	20.83					20.83	22.2
1942-06-04	23.5	25.83					25.83	23.5
1942-06-05	23.8	25.28					25.28	23.8
1942-06-06	24.1	23.055					23.055	24.1
1942-06-07	24.7	26.11					26.11	24.7
1942-06-08	24	24.445					24.445	24
1942-06-09	23.4	22.22					22.22	23.4
1942-06-10	23.3	23.335					23.335	23.3
1942-06-11	24.1	25.835					25.835	24.1
1942-06-12	24.7	26.39					26.39	24.7
1942-06-13	24.8	28.055					28.055	24.8
1942-06-14	24.8	26.945					26.945	24.8
1942-06-15	24.2	21.665					21.665	24.2
1942-06-16	24.2	21.665					21.665	24.2
1942-06-17	24.6	25.835					25.835	24.6
1942-06-18	24.6	22.225					22.225	24.6
1942-06-19	24.6	24.44					24.44	24.6
1942-06-20	25.2	26.945					26.945	25.2
1942-06-21	25.6	28.89					28.89	25.6
1942-06-22	26.5	26.39					26.39	26.5
1942-06-23	26	25.28					25.28	26
1942-06-24	25.8	23.335					23.335	25.8
1942-06-25	25.7	23.33					23.33	25.7
1942-06-26	25.6	23.335					23.335	25.6
1942-06-27	24	21.11					21.11	24
1942-06-28	24.2	23.33					23.33	24.2
1942-06-29	25.1	23.61					23.61	25.1
1942-06-30	25.1	23.055					23.055	25.1
1942-07-01	25.1	27.22					27.22	25.1
1942-07-02	25.2	24.165					24.165	25.2
1942-07-03	25.6	23.885					23.885	25.6
1942-07-04	26.1	27.5					27.5	26.1
1942-07-05	27	26.945					26.945	27
1942-07-06	26.6	26.665					26.665	26.6
1942-07-07	25.7	22.22					22.22	25.7
1942-07-08	25.8	23.055					23.055	25.8
1942-07-09	26.7	24.165					24.165	26.7
1942-07-10	26.7	24.445					24.445	26.7
1942-07-11	25.8	26.39					26.39	25.8
1942-07-12	26.5	26.945					26.945	26.5
1942-07-13	27.5	26.39					26.39	27.5
1942-07-14	27.1	29.72					29.72	27.1
1942-07-15	27.4	26.39					26.39	27.4
1942-07-16	27.7	25.835					25.835	27.7
1942-07-17	28	27.775					27.775	28
1942-07-18	28.4	30					30	28.4
1942-07-19	29.5	31.11					31.11	29.5
1942-07-20	29.4	31.945					31.945	29.4
1942-07-21	28	26.665					26.665	28
1942-07-22	27.6	25.835					25.835	27.6
1942-07-23	27.6	25					25	27.6
1942-07-24	26.7	23.61					23.61	26.7
1942-07-25	25.9	25					25	25.9
1942-07-26	27.1	28.055					28.055	27.1
1942-07-27	28.4	27.5					27.5	28.4
1942-07-28	28.5	27.78					27.78	28.5
1942-07-29	29	28.335					28.335	29
1942-07-30	29.5	27.5					27.5	29.5
1942-07-31	29.6	27.78					27.78	29.6
1942-08-01	29.3	28.055					28.055	29.3
1942-08-02	29.6	28.885					28.885	29.6
1942-08-03	30	28.61					28.61	30
1942-08-04	29.6	26.39					26.39	29.6
1942-08-05	28.4	22.225					22.225	28.4
1942-08-06	27.5	22.78					22.78	27.5
1942-08-07	26.8	25					25	26.8
1942-08-08	25.6	22.5					22.5	25.6
1942-08-09	25.2	25.28					25.28	25.2
1942-08-10	25.9	26.665					26.665	25.9
1942-08-11	26.9	25.28					25.28	26.9
1942-08-12	27.1	25.555					25.555	27.1
1942-08-13	27.1	25.555					25.555	27.1
1942-08-14	27.4	27.225					27.225	27.4
1942-08-15	27.5	26.945					26.945	27.5
1942-08-16	27.4	27.78					27.78	27.4
1942-08-17	27.5	27.22					27.22	27.5
1942-08-18	27.3	25					25	27.3
1942-08-19	27	24.72					24.72	27
1942-08-20	27.6	26.115					26.115	27.6
1942-08-21	28	28.335					28.335	28
1942-08-22	28.6	27.775					27.775	28.6
1942-08-23	28.8	32.555					32.555	28.8
1942-08-24	27.8	21.39					21.39	27.8
1942-08-25	26	18.89					18.89	26
1942-08-26	25.7	21.115					21.115	25.7
1942-08-27	26	21.39					21.39	26
1942-08-28	25.8	22.225					22.225	25.8
1942-08-29	25.5	23.61					23.61	25.5
1942-08-30	25.2	22.22					22.22	25.2
1942-08-31	25	20.56					20.56	25
1942-09-01	27.9	21.945					21.945	24.9
1942-09-02	25.2	25.555					25.555	25.2
1942-09-03	26.5	26.665					26.665	26.5
1942-09-04	26.5	26.665					26.665	26.5
1942-09-05	26.6	23.61					23.61	26.6
1942-09-06	26.1	22.78					22.78	26.1
1942-09-07	25.7	23.335					23.335	25.7
1942-09-08	25.2	24.445					24.445	25.2
1942-09-09	26	28.335					28.335	26
1942-09-10	26.8	26.11					26.11	26.8
1942-09-11	26.5	24.72					24.72	26.5
1942-09-12	25.6	21.665					21.665	25.6
1942-09-13	25.5	24.165					24.165	25.5
1942-09-14	25.8	23.61					23.61	25.8
1942-09-15	25.2	26.39					26.39	25.2
1942-09-16	25.1	26.11					26.11	25.1
1942-09-17	25.2	26.39					26.39	25.2
1942-09-18	26.6	27.22					27.22	26.6
1942-09-19	26.9	27.225					27.225	26.9
1942-09-20	26.5	26.11					26.11	26.5
1942-09-21	24.9	16.945					16.945	24.9
1942-09-22	24.4	17.78					17.78	24.4
1942-09-23	24.4	20.275					20.275	24.4
1942-09-24	24.5	23.055					23.055	24.5
1942-09-25	23.5	20					20	23.5
1942-09-26	22.7	19.725					19.725	22.7
1942-09-27	22.9	24.165					24.165	22.9
1942-09-28	21.6	15.275					15.275	21.6
1942-09-29	20	12.22					12.22	20
1942-09-30	20	13.89					13.89	20
1942-10-01	20.5	15.835					15.835	20.5
1942-10-02	20.6	18.89					18.89	20.6
1942-10-03	19.9	16.665					16.665	19.9
1942-10-04	19.8							19.8
1942-10-05	19.9	16.945					16.945	19.9
1942-10-06	19.8	17.22					17.22	19.8
1942-10-07	19.8	18.055					18.055	19.8
1942-10-08	20.2	18.33					18.33	20.2
1942-10-09	20	20.835					20.835	20
1942-10-10	19.8	18.335					18.335	19.8
1942-10-11	19.7	17.775					17.775	19.7
1942-10-12	19.5	17.22					17.22	19.5
1942-10-13	18.6	15.555					15.555	18.6
1942-10-14	18.5	17.775					17.775	18.5
1942-10-15	19.1	20.835					20.835	19.1
1942-10-16	19.2	20.835					20.835	19.2
1942-10-17	19	18.89					18.89	19
1942-10-18	19	17.775					17.775	19
1942-10-19	28.7	15.835					15.835	18.7
1942-10-20	18.3	16.115					16.115	18.3
1942-10-21	18.5	16.94					16.94	18.5
1942-10-22	19	19.72					19.72	19
1942-10-23	18.7	18.615					18.615	18.7
1942-10-24	17.6	14.165					14.165	17.6
1942-10-25	17.4	15					15	17.4
1942-10-26	17.1	12.78					12.78	17.1
1942-10-27	15.8	6.39					6.39	15.8
1942-10-28	15.8	8.335					8.335	15.8
1942-10-29	15.8	11.665					11.665	15.8
1942-10-30	16	15.28					15.28	16
1942-10-31	16.5	17.5					17.5	16.5
1942-11-01	16.5	14.72					14.72	16.5
1942-11-02	16.2	13.61					13.61	16.2
1942-11-03	15.4	11.39					11.39	15.4
1942-11-04	14.6	6.945					6.945	14.6
1942-11-05	14.3	10					10	14.3
1942-11-06	14.8	14.445					14.445	14.8
1942-11-07	14.5	13.055					13.055	14.5
1942-11-08	14.3	14.165					14.165	14.3
1942-11-09	14.3	12.22					12.22	14.3
1942-11-10	14.5	17.22					17.22	14.5
1942-11-11	12.7	11.385					11.385	12.7
1942-11-12	12.7	6.67					6.67	12.7
1942-11-13	12.1	11.945					11.945	12.1
1942-11-14	10.3	3.89					3.89	10.3
1942-11-15	10.2	3.89					3.89	10.2
1942-11-16	10.5	11.385					11.385	10.5
1942-11-17	11.2	14.445					14.445	11.2
1942-11-18	12.2	18.335					18.335	12.2
1942-11-19	12.5	12.5					12.5	12.5
1942-11-20	12	17.22					17.22	12
1942-11-21	12	17.5					17.5	12
1942-11-22	11.6	12.225					12.225	11.6
1942-11-23	11	6.945					6.945	11
1942-11-24	11.1	9.445					9.445	11.1
1942-11-25	11.1	9.445					9.445	11.1
1942-11-26	11.1	8.61					8.61	11.1
1942-11-27	10.3	7.5					7.5	10.3
1942-11-28	8.8	2.775					2.775	8.8
1942-11-29	9.5	8.33					8.33	9.5
1942-11-30	9.5	9.445					9.445	9.5
1942-12-01	9.4	5.56					5.56	9.4
1942-12-02	8.5	6.11					6.11	8.5
1942-12-03	7	-1.11					-1.11	7
1942-12-04	7.1	0.56					0.56	7.1
1942-12-05	6.8	2.78					2.78	6.8
1942-12-06	7	2.78					2.78	7
1942-12-07	6.5	1.945					1.945	6.5
1942-12-08	6	2.225					2.225	6
1942-12-09	5.4	3.055					3.055	5.4
1942-12-10	5.2	2.5					2.5	5.2
1942-12-11	5.2	5.28					5.28	5.2
1942-12-12	5.1	6.665					6.665	5.1
1942-12-13	5.1	-2.22					-2.22	5.1
1942-12-14	4	-3.055					-3.055	4
1942-12-15	5	4.165					4.165	5
1942-12-16	5	4.445					4.445	5
1942-12-17	4.6	-2.225					-2.225	4.6
1942-12-18	4.6	2.225					2.225	4.6
1942-12-19	3.5	-0.28					-0.28	3.5
1942-12-20	2.8	-5					-5	2.8
1942-12-21	1.8	-8.89					-8.89	1.8
1942-12-22	2	-3.885					-3.885	2
1942-12-23	2.5	3.89					3.89	2.5
1942-12-24	3	2.225					2.225	3
1942-12-25	3.1	3.055					3.055	3.1
1942-12-26	3	4.72					4.72	3
1942-12-27	2.9	4.165					4.165	2.9
1942-12-28	3	4.445					4.445	3
1942-12-29	3	6.11					6.11	3
1942-12-30	3.5	9.445					9.445	3.5
1942-12-31	4	7.225					7.225	4
1943-01-01	3.5	3.61					3.61	3.5
1943-01-02	3.3	2.78					2.78	3.3
1943-01-03	3.2	3.89					3.89	3.2
1943-01-04	3.5	5.835					5.835	3.5
1943-01-05	2.5	-0.555					-0.555	2.5
1943-01-06	1.5	-0.56					-0.56	1.5
1943-01-07	1.9	1.665					1.665	1.9
1943-01-08	1.9	1.665					1.665	1.9
1943-01-09	1.8	-1.945					-1.945	1.8
1943-01-10	1.9	0.555					0.555	1.9
1943-01-11	2.1	3.055					3.055	2.1
1943-01-12	2.2	5					5	2.2
1943-01-13	1.6	0					0	1.6
1943-01-14	1.9	1.39					1.39	1.9
1943-01-15	2.8	8.055					8.055	2.8
1943-01-16	2.8	11.945					11.945	2.8
1943-01-17	3.5	16.665					16.665	3.5
1943-01-18	4.6	7.225					7.225	4.6
1943-01-19	3.7	10					10	3.7
1943-01-20	2.5	-3.335					-3.335	2.5
1943-01-21	2.5	-0.555					-0.555	2.5
1943-01-22	2.5	-1.115					-1.115	2.5
1943-01-23	2.5	5.83					5.83	2.5
1943-01-24	2.5	3.885					3.885	2.5
1943-01-25	3.2	10.83					10.83	3.2
1943-01-26	2.8	8.61					8.61	2.8
1943-01-27	2.2	0.555					0.555	2.2
1943-01-28	2	-0.83					-0.83	2
1943-01-29	1.8	-0.555					-0.555	1.8
1943-01-30	1.8	0.555					0.555	1.8
1943-01-31	1.8	0.275					0.275	1.8
1943-02-01	2.2	5.835					5.835	2.2
1943-02-02	1.8	2.78					2.78	1.8
1943-02-03	2	0.555					0.555	2
1943-02-04	3	8.055					8.055	3
1943-02-05	3.2	9.72					9.72	3.2
1943-02-06	3.5	6.94					6.94	3.5
1943-02-07	3.8	6.39					6.39	3.8
1943-02-08	3.5	5.555					5.555	3.5
1943-02-09	3.4	4.165					4.165	3.4
1943-02-10	3.5	4.445					4.445	3.5
1943-02-11	4.6	8.89					8.89	4.6
1943-02-12	3.5	1.945					1.945	3.5
1943-02-13	3.5	5.275					5.275	3.5
1943-02-14	2.9	-2.5					-2.5	2.9
1943-02-15	1.4	-9.445					-9.445	1.4
1943-02-16	1	-7.5					-7.5	1
1943-02-17	1	0					0	1
1943-02-18	0.8	-1.665					-1.665	0.8
1943-02-19	1.6	6.39					6.39	1.6
1943-02-20	1.6	11.11					11.11	1.6
1943-02-21	2.1	9.445					9.445	2.1
1943-02-22	2.6	9.17					9.17	2.6
1943-02-23	2.7	8.335					8.335	2.7
1943-02-24	3.6	14.72					14.72	3.6
1943-02-25	2.5	8.055					8.055	2.5
1943-02-26	3.4	3.055					3.055	3.4
1943-02-27	2.7	-0.835					-0.835	2.7
1943-02-28	3.2	6.385					6.385	3.2
1943-03-01	3.1	5.835					5.835	3.1
1943-03-02	3	2.78					2.78	3
1943-03-03	2.5	-0.28					-0.28	2.5
1943-03-04	2.2	-5					-5	2.2
1943-03-05	2.3	4.445					4.445	2.3
1943-03-06	2.3	6.945					6.945	2.3
1943-03-07	2.8	4.72					4.72	2.8
1943-03-08	2.5	0					0	2.5
1943-03-09	1.7	0					0	1.7
1943-03-10	2.4	3.89					3.89	2.4
1943-03-11		11.11					11.11
1943-03-12	4.5	11.67					11.67	4.5
1943-03-13	4	6.945					6.945	4
1943-03-14	3.7	6.11					6.11	3.7
1943-03-15	4.7	9.725					9.725	4.7
1943-03-16	5.8	14.725					14.725	5.8
1943-03-17	6.2	11.39					11.39	6.2
1943-03-18	6.1	7.5					7.5	6.1
1943-03-19	7	15.28					15.28	7
1943-03-20	7.1	17.225					17.225	7.1
1943-03-21	6.3	8.89					8.89	6.3
1943-03-22	5.9	1.945					1.945	5.9
1943-03-23	5.2	3.335					3.335	5.2
1943-03-24	5.2	8.055					8.055	5.2
1943-03-25	6.3	11.385					11.385	6.3
1943-03-26	6.5	12.775					12.775	6.5
1943-03-27	6.7	13.61					13.61	6.7
1943-03-28	6.6	8.61					8.61	6.6
1943-03-29	6.2	4.165					4.165	6.2
1943-03-30	7.5	11.945					11.945	7.5
1943-03-31	9	19.445					19.445	9
1943-04-01	8.9	13.61					13.61	8.9
1943-04-02	8.5	15.275					15.275	8.5
1943-04-03	7.4	6.67					6.67	7.4
1943-04-04	7.2	5					5	7.2
1943-04-05	8.7	11.945					11.945	8.7
1943-04-06	7.6	8.61					8.61	7.6
1943-04-07	6.8	3.885					3.885	6.8
1943-04-08	7.8	11.11					11.11	7.8
1943-04-09	8.5	9.165					9.165	8.5
1943-04-10	8.6	11.665					11.665	8.6
1943-04-11	8.3	6.39					6.39	8.3
1943-04-12	8.5	11.11					11.11	8.5
1943-04-13	8.5	10.835					10.835	8.5
1943-04-14	8	8.055					8.055	8
1943-04-15	7.5	3.89					3.89	7.5
1943-04-16	7.8	7.775					7.775	7.8
1943-04-17	8	14.72					14.72	8
1943-04-18	8	10					10	8
1943-04-19	9	8.89					8.89	9
1943-04-20	9	9.445					9.445	9
1943-04-21	9	10.28					10.28	9
1943-04-22	9.5	10					10	9.5
1943-04-23	9.5	9.725					9.725	9.5
1943-04-24	9.9	10.835					10.835	9.9
1943-04-25	11.6	17.5					17.5	11.6
1943-04-26	12.5	18.61					18.61	12.5
1943-04-27	11.8	15.835					15.835	11.8
1943-04-28	12.5	22.225					22.225	12.5
1943-04-29	12.8	14.725					14.725	12.8
1943-04-30	13	17.5					17.5	13
1943-05-01	11.6	16.11					16.11	11.6
1943-05-02	9.3	9.725					9.725	9.3
1943-05-03	12.5	19.445					19.445	12.5
1943-05-04	12.2	17.5					17.5	12.2
1943-05-05	12.1	14.165					14.165	12.1
1943-05-06	13.6	20.275					20.275	13.6
1943-05-07	14.5	25.83					25.83	14.5
1943-05-08	14.9	23.055					23.055	14.9
1943-05-09	15.6	22.225					22.225	15.6
1943-05-10	16.5	19.445					19.445	16.5
1943-05-11	17.78	22.5					22.5	17.78
1943-05-12	17.7	20.83					20.83	17.7
1943-05-13	18.5	20					20	18.5
1943-05-14	17.9	18.335					18.335	17.9
1943-05-15	16.8	14.725					14.725	16.8
1943-05-16	17	18.33					18.33	17
1943-05-17	18.6	23.33					23.33	18.6
1943-05-18	19	24.725					24.725	19
1943-05-19	19.8	24.725					24.725	19.8
1943-05-20	20.7	23.335					23.335	20.7
1943-05-21	20.5	20.835					20.835	20.5
1943-05-22	19.8	17.775					17.775	19.8
1943-05-23	19.5	16.39					16.39	19.5
1943-05-24	19.5	18.06					18.06	19.5
1943-05-25	19.7	20.275					20.275	19.7
1943-05-26	20.5	21.945					21.945	20.5
1943-05-27	20.4	22.225					22.225	20.4
1943-05-28	20.5	21.945					21.945	20.5
1943-05-29	20.1	20					20	20.1
1943-05-30	20.1	20.835					20.835	20.1
1943-05-31	20.1	23.33					23.33	20.1
1943-06-01	21.5	24.17					24.17	21.5
1943-06-02	22.4	27.225					27.225	22.4
1943-06-03	23.1	27.775					27.775	23.1
1943-06-04	24	29.725					29.725	24
1943-06-05	25.3	29.165					29.165	25.3
1943-06-06	25.5	15.555					15.555	25.5
1943-06-07	25.5	26.11					26.11	25.5
1943-06-08	24.6	24.445					24.445	24.6
1943-06-09	22.8	18.61					18.61	22.8
1943-06-10	22.7	20.28					20.28	22.7
1943-06-11	23.1	23.335					23.335	23.1
1943-06-12	23.9	22.78					22.78	23.9
1943-06-13	23.7	28.33					28.33	23.7
1943-06-14	25	26.115					26.115	25
1943-06-15	24.6	24.72					24.72	24.6
1943-06-16	24.5	27.5					27.5	24.5
1943-06-17	25.8	27.225					27.225	25.8
1943-06-18	25.5	26.11					26.11	25.5
1943-06-19	25.6	26.39					26.39	25.6
1943-06-20	26.9	27.78					27.78	26.9
1943-06-21	27	28.885					28.885	27
1943-06-22	28	29.165					29.165	28
[truncated: 26,855 more rows]
